# Supplementary material for: (3R*,6R*,4′S*,8′R*,3′′R*,6′′R*)-3,3′′-Diisopropyl-6,6′′-dimethyl-2′,6′-di­phenyl­dispiro­[cyclo­hexane-1,4′-(3,7-dioxa-2,6-di­aza­bicyclo­[3.3.0]octa­ne)-8′,1′′-cyclo­hexa­ne]-2,2′′-dione
Source: Acta Crystallogr Sect E Struct Rep Online. 2013 Jun 26;69(Pt 7):o1162–3. doi: 10.1107/S1600536813017054 (PMC3770422; doi:10.1107/S1600536813017054)
Supplement: Supplementary file 1 [file e-69-o1162-sup1.cif]

##############################################################################
#                                                                            #
# This CIF contains the data in a paper accepted for publication in          #
# Acta Crystallographica Section E. It conforms to the requirements of       #
# Notes for Authors for Acta Crystallographica Section E, and has been       #
# peer reviewed under the auspices of the IUCr Commission on Journals.       #
#                                                                            #
# Full details of the Crystallographic Information File format               #
# are given in the paper "The Crystallographic Information File (CIF):       #
# a New Standard Archive File for Crystallography" by S. R. Hall, F. H.      #
# Allen and I. D. Brown [Acta Cryst. (1991), A47, 655-685].                  #
#                                                                            #
# The current version of the core CIF dictionary is obtainable from          #
# ftp://ftp.iucr.org/pub/cif_core.dic.                                       #
#                                                                            #
# Software is freely available for graphical display of the structure(s)     #
# in this CIF. For information consult the CIF software page                 #
# http://www.iucr.org/resources/cif/software.                                #
#                                                                            #
# This file may be used for bona fide research purposes within the           #
# scientific community so long as proper attribution is given to the journal # 
# article from which it was obtained.                                        #
#                                                                            #
##############################################################################
data_I
_audit_creation_method     SHELXL-97
_chemical_name_systematic
;\
(3<i>R</i>*,6<i>R</i>*,4'<i>S</i>*,8'<i>R</i>*,3''<i>R</i>*,6''<i>R</i>*)-\
3,3''-Diisopropyl-6,6''-dimethyl-2',6'-diphenyldispiro[cyclohexane-1,4'-\
(3,7-dioxa-2,6-diazabicyclo[3.3.0]octane)-8',1''-cyclohexane]-2,2''-dione
;
_chemical_name_common     ?
_chemical_formula_moiety     'C34 H44 N2 O4'
_chemical_formula_sum     'C34 H44 N2 O4'
_chemical_formula_iupac     'C34 H44 N2 O4'
_chemical_formula_weight     544.71
_chemical_melting_point     ?
_symmetry_cell_setting     orthorhombic
_symmetry_space_group_name_H-M     'P 21 21 21'
_symmetry_space_group_name_Hall     'P 2ac 2ab'
loop_
    _symmetry_equiv_pos_as_xyz
    'x, y, z'
    '-x+1/2, -y, z+1/2'
    '-x, y+1/2, -z+1/2'
    'x+1/2, -y+1/2, -z'
_cell_length_a     9.5037(6)
_cell_length_b     12.4162(10)
_cell_length_c     24.8982(18)
_cell_angle_alpha     90.00
_cell_angle_beta     90.00
_cell_angle_gamma     90.00
_cell_volume     2938.0(4)
_cell_formula_units_Z     4
_cell_measurement_reflns_used     6434
_cell_measurement_theta_min     2.95
_cell_measurement_theta_max     28.57
_cell_measurement_temperature     180(2)
_exptl_crystal_description     parallepiped
_exptl_crystal_colour     colourless
_exptl_crystal_size_max     0.37
_exptl_crystal_size_mid     0.13
_exptl_crystal_size_min     0.06
_exptl_crystal_density_diffrn     1.231
_exptl_crystal_density_meas     ?
_exptl_crystal_density_method     'not measured'
_exptl_crystal_F_000     1176
_exptl_absorpt_coefficient_mu     0.080
_exptl_absorpt_correction_type     multi-scan
_exptl_absorpt_process_details
;
(SCALE3 ABSPACK in CrysAlis PRO; Agilent, 2010)
;
_exptl_absorpt_correction_T_min     0.90767
_exptl_absorpt_correction_T_max     1.00000
_exptl_special_details     ?
_diffrn_ambient_temperature     180(2)
_diffrn_radiation_type     MoK\a
_diffrn_radiation_wavelength     0.71073
_diffrn_radiation_source     'fine-focus sealed tube'
_diffrn_radiation_monochromator     graphite
_diffrn_measurement_device_type     'Agilent Xcalibur'
_diffrn_measurement_method     '\w scans'
_diffrn_detector_area_resol_mean     8.2632
_diffrn_reflns_number     24309
_diffrn_reflns_av_R_equivalents     0.0976
_diffrn_reflns_av_sigmaI/netI     0.0990
_diffrn_reflns_theta_min     2.95
_diffrn_reflns_theta_max     26.37
_diffrn_reflns_theta_full     26.37
_diffrn_measured_fraction_theta_max     0.998
_diffrn_measured_fraction_theta_full     0.998
_diffrn_reflns_limit_h_min     -11
_diffrn_reflns_limit_h_max     10
_diffrn_reflns_limit_k_min     -15
_diffrn_reflns_limit_k_max     15
_diffrn_reflns_limit_l_min     -31
_diffrn_reflns_limit_l_max     31
_diffrn_standards_number     ?
_diffrn_standards_interval_count     ?
_diffrn_standards_interval_time     ?
_diffrn_standards_decay_%     ?
_refine_special_details
;
Refinement of <i>F</i>^2^ against ALL reflections. The weighted <i>R</i>-factor
<i>wR</i> and goodness of fit <i>S</i> are based on <i>F</i>^2^, conventional
<i>R</i>-factors <i>R</i> are based on <i>F</i>, with <i>F</i> set to zero for
negative <i>F</i>^2^. The threshold expression of <i>F</i>^2^ >
\s(<i>F</i>^2^) is used only for calculating <i>R</i>-factors(gt) <i>etc</i>.
and is not relevant to the choice of reflections for refinement.
<i>R</i>-factors based on <i>F</i>^2^ are statistically about twice as large
as those based on <i>F</i>, and <i>R</i>- factors based on ALL data will be
even larger.
;
_reflns_number_total     5963
_reflns_number_gt     3751
_reflns_threshold_expression     I>2\s(I)
_refine_ls_structure_factor_coef     Fsqd
_refine_ls_matrix_type     full
_refine_ls_R_factor_all     0.0862
_refine_ls_R_factor_gt     0.0446
_refine_ls_wR_factor_gt     0.0714
_refine_ls_wR_factor_ref     0.0796
_refine_ls_goodness_of_fit_ref     0.865
_refine_ls_restrained_S_all     0.865
_refine_ls_number_reflns     5963
_refine_ls_number_parameters     367
_refine_ls_number_restraints     0
_refine_ls_hydrogen_treatment     constr
_refine_ls_weighting_scheme     calc
_refine_ls_weighting_details
         'calc w=1/[\s^2^(Fo^2^)+(0.0302P)^2^+0.0000P] where P=(Fo^2^+2Fc^2^)/3'
_atom_sites_solution_hydrogens     geom
_atom_sites_solution_primary     direct
_atom_sites_solution_secondary     difmap
_refine_ls_shift/su_max     0.001
_refine_ls_shift/su_mean     0.000
_refine_diff_density_max     0.165
_refine_diff_density_min     -0.185
_refine_ls_extinction_method     none
_refine_ls_extinction_coef     ?
loop_
    _atom_type_symbol
    _atom_type_description
    _atom_type_scat_dispersion_real
    _atom_type_scat_dispersion_imag
    _atom_type_scat_source
    'C' 'C' 0.0033 0.0016
                         'International Tables Vol C Tables 4.2.6.8 and 6.1.1.4'
    'H' 'H' 0.0000 0.0000
                         'International Tables Vol C Tables 4.2.6.8 and 6.1.1.4'
    'N' 'N' 0.0061 0.0033
                         'International Tables Vol C Tables 4.2.6.8 and 6.1.1.4'
    'O' 'O' 0.0106 0.0060
                         'International Tables Vol C Tables 4.2.6.8 and 6.1.1.4'
_computing_data_collection     'CrysAlis PRO (Agilent, 2010)'
_computing_cell_refinement     'CrysAlis PRO (Agilent, 2010)'
_computing_data_reduction     'CrysAlis PRO (Agilent, 2010)'
_computing_structure_solution     'SIR97 (Altomare <i>et al.</i>, 1999)'
_computing_structure_refinement     'SHELXL97 (Sheldrick, 2008)'
_computing_molecular_graphics
   'ORTEPIII (Burnett & Johnson, 1996) and ORTEP-3 for Windows (Farrugia, 2012)'
_computing_publication_material     'SHELXL97 (Sheldrick, 2008)'
loop_
    _atom_site_type_symbol
    _atom_site_label
    _atom_site_fract_x
    _atom_site_fract_y
    _atom_site_fract_z
    _atom_site_U_iso_or_equiv
    _atom_site_adp_type
    _atom_site_calc_flag
    _atom_site_refinement_flags
    _atom_site_occupancy
    _atom_site_symmetry_multiplicity
    _atom_site_disorder_assembly
    _atom_site_disorder_group
    C C1 0.19364(19) 0.00584(18) 0.11958(8) 0.0199(5) Uani d . 1 1 . .
    C C2 0.3120(2) 0.07456(17) 0.14271(9) 0.0221(5) Uani d . 1 1 . .
    H H2 0.3371 0.0516 0.1800 0.026 Uiso calc R 1 1 . .
    C C3 0.4346(2) 0.05539(17) 0.10324(8) 0.0218(5) Uani d . 1 1 . .
    H H3 0.5146 0.0178 0.1214 0.026 Uiso calc R 1 1 . .
    C C4 0.47632(19) 0.16842(17) 0.08623(9) 0.0225(5) Uani d . 1 1 . .
    C C11 0.1960(2) -0.10828(18) 0.14225(9) 0.0238(5) Uani d . 1 1 . .
    C C12 0.09059(19) -0.18512(17) 0.11807(9) 0.0241(5) Uani d . 1 1 . .
    H H12 0.1106 -0.1858 0.0786 0.029 Uiso calc R 1 1 . .
    C C13 -0.0568(2) -0.13708(18) 0.12394(9) 0.0300(6) Uani d . 1 1 . .
    H H13A -0.1258 -0.1838 0.1054 0.036 Uiso calc R 1 1 . .
    H H13B -0.0826 -0.1342 0.1624 0.036 Uiso calc R 1 1 . .
    C C14 -0.0626(2) -0.02464(18) 0.10027(10) 0.0306(6) Uani d . 1 1 . .
    H H14A -0.1582 0.0053 0.1056 0.037 Uiso calc R 1 1 . .
    H H14B -0.0450 -0.0289 0.0611 0.037 Uiso calc R 1 1 . .
    C C15 0.04500(19) 0.05139(17) 0.12565(9) 0.0233(5) Uani d . 1 1 . .
    H H15 0.0404 0.1223 0.1067 0.028 Uiso calc R 1 1 . .
    C C21 0.4178(2) -0.12024(18) 0.05577(8) 0.0240(5) Uani d . 1 1 . .
    C C22 0.3369(2) -0.18798(19) 0.02411(9) 0.0295(6) Uani d . 1 1 . .
    H H22 0.2577 -0.1598 0.0056 0.035 Uiso calc R 1 1 . .
    C C23 0.3692(2) -0.2946(2) 0.01916(9) 0.0358(6) Uani d . 1 1 . .
    H H23 0.3107 -0.3401 -0.0019 0.043 Uiso calc R 1 1 . .
    C C24 0.4860(2) -0.3371(2) 0.04434(10) 0.0397(7) Uani d . 1 1 . .
    H H24 0.5074 -0.4116 0.0416 0.048 Uiso calc R 1 1 . .
    C C25 0.5706(2) -0.2691(2) 0.07344(10) 0.0385(6) Uani d . 1 1 . .
    H H25 0.6530 -0.2968 0.0900 0.046 Uiso calc R 1 1 . .
    C C26 0.5387(2) -0.1620(2) 0.07909(9) 0.0320(6) Uani d . 1 1 . .
    H H26 0.5994 -0.1163 0.0990 0.038 Uiso calc R 1 1 . .
    C C31 0.3156(2) 0.25848(19) 0.18430(10) 0.0290(6) Uani d . 1 1 . .
    C C32 0.3771(3) 0.2242(2) 0.23146(10) 0.0455(7) Uani d . 1 1 . .
    H H32 0.4013 0.1505 0.2361 0.055 Uiso calc R 1 1 . .
    C C33 0.4036(3) 0.2983(3) 0.27216(12) 0.0649(9) Uani d . 1 1 . .
    H H33 0.4469 0.2749 0.3045 0.078 Uiso calc R 1 1 . .
    C C34 0.3683(3) 0.4037(3) 0.26628(13) 0.0607(9) Uani d . 1 1 . .
    H H34 0.3854 0.4533 0.2946 0.073 Uiso calc R 1 1 . .
    C C35 0.3081(3) 0.4380(2) 0.21937(13) 0.0576(8) Uani d . 1 1 . .
    H H35 0.2859 0.5121 0.2147 0.069 Uiso calc R 1 1 . .
    C C36 0.2796(2) 0.3658(2) 0.17905(11) 0.0477(7) Uani d . 1 1 . .
    H H36 0.2346 0.3898 0.1472 0.057 Uiso calc R 1 1 . .
    C C41 0.5902(2) 0.21326(18) 0.12434(9) 0.0244(5) Uani d . 1 1 . .
    C C42 0.6212(2) 0.33086(18) 0.11805(9) 0.0318(6) Uani d . 1 1 . .
    H H42 0.5296 0.3696 0.1222 0.038 Uiso calc R 1 1 . .
    C C43 0.6684(2) 0.3473(2) 0.05962(10) 0.0437(7) Uani d . 1 1 . .
    H H43A 0.6837 0.4251 0.0530 0.052 Uiso calc R 1 1 . .
    H H43B 0.7589 0.3097 0.0538 0.052 Uiso calc R 1 1 . .
    C C44 0.5597(2) 0.3048(2) 0.01977(10) 0.0423(7) Uani d . 1 1 . .
    H H44A 0.4722 0.3474 0.0233 0.051 Uiso calc R 1 1 . .
    H H44B 0.5958 0.3148 -0.0172 0.051 Uiso calc R 1 1 . .
    C C45 0.5259(2) 0.18599(19) 0.02852(8) 0.0316(6) Uani d . 1 1 . .
    H H45 0.4465 0.1665 0.0040 0.038 Uiso calc R 1 1 . .
    C C121 0.1084(2) -0.30106(18) 0.13674(9) 0.0323(6) Uani d . 1 1 . .
    H H121 0.2116 -0.3163 0.1382 0.039 Uiso calc R 1 1 . .
    C C122 0.0492(3) -0.3200(2) 0.19291(10) 0.0504(7) Uani d . 1 1 . .
    H H12A -0.0523 -0.3058 0.1928 0.076 Uiso calc R 1 1 . .
    H H12B 0.0955 -0.2714 0.2184 0.076 Uiso calc R 1 1 . .
    H H12C 0.0662 -0.3948 0.2036 0.076 Uiso calc R 1 1 . .
    C C123 0.0439(2) -0.37914(19) 0.09676(11) 0.0463(7) Uani d . 1 1 . .
    H H12D -0.0577 -0.3665 0.0945 0.069 Uiso calc R 1 1 . .
    H H12E 0.0612 -0.4532 0.1086 0.069 Uiso calc R 1 1 . .
    H H12F 0.0865 -0.3681 0.0614 0.069 Uiso calc R 1 1 . .
    C C151 0.0135(2) 0.06976(19) 0.18542(9) 0.0314(6) Uani d . 1 1 . .
    H H15A 0.0318 0.0033 0.2054 0.047 Uiso calc R 1 1 . .
    H H15B -0.0855 0.0903 0.1898 0.047 Uiso calc R 1 1 . .
    H H15C 0.0739 0.1275 0.1992 0.047 Uiso calc R 1 1 . .
    C C421 0.7198(2) 0.37487(19) 0.16169(11) 0.0410(7) Uani d . 1 1 . .
    H H421 0.6917 0.3406 0.1964 0.049 Uiso calc R 1 1 . .
    C C422 0.7019(3) 0.4951(2) 0.16820(14) 0.0645(9) Uani d . 1 1 . .
    H H42A 0.7648 0.5211 0.1966 0.097 Uiso calc R 1 1 . .
    H H42B 0.6042 0.5111 0.1779 0.097 Uiso calc R 1 1 . .
    H H42C 0.7252 0.5312 0.1343 0.097 Uiso calc R 1 1 . .
    C C423 0.8732(2) 0.3466(2) 0.15191(12) 0.0554(8) Uani d . 1 1 . .
    H H42D 0.9069 0.3843 0.1198 0.083 Uiso calc R 1 1 . .
    H H42E 0.8822 0.2687 0.1466 0.083 Uiso calc R 1 1 . .
    H H42F 0.9296 0.3685 0.1830 0.083 Uiso calc R 1 1 . .
    C C451 0.6509(2) 0.1136(2) 0.01454(9) 0.0402(7) Uani d . 1 1 . .
    H H45A 0.7289 0.1286 0.0392 0.060 Uiso calc R 1 1 . .
    H H45B 0.6809 0.1278 -0.0224 0.060 Uiso calc R 1 1 . .
    H H45C 0.6230 0.0379 0.0180 0.060 Uiso calc R 1 1 . .
    N N2 0.37834(15) -0.00963(14) 0.05922(7) 0.0228(4) Uani d . 1 1 . .
    N N3 0.27983(16) 0.18972(14) 0.14028(7) 0.0263(4) Uani d . 1 1 . .
    O O1 0.22708(13) 0.00147(12) 0.06227(5) 0.0229(3) Uani d . 1 1 . .
    O O2 0.34705(13) 0.22877(12) 0.09175(6) 0.0267(4) Uani d . 1 1 . .
    O O11 0.27485(15) -0.13285(13) 0.17847(6) 0.0369(4) Uani d . 1 1 . .
    O O41 0.65421(14) 0.15395(13) 0.15382(6) 0.0333(4) Uani d . 1 1 . .
loop_
    _atom_site_aniso_label
    _atom_site_aniso_U_11
    _atom_site_aniso_U_22
    _atom_site_aniso_U_33
    _atom_site_aniso_U_12
    _atom_site_aniso_U_13
    _atom_site_aniso_U_23
    C1 0.0225(11) 0.0246(12) 0.0126(11) -0.0020(9) -0.0001(9) 0.0004(11)
    C2 0.0219(11) 0.0222(13) 0.0221(13) -0.0006(9) -0.0012(9) -0.0006(11)
    C3 0.0216(11) 0.0240(13) 0.0199(12) -0.0030(9) -0.0015(10) -0.0009(11)
    C4 0.0190(10) 0.0247(13) 0.0239(12) 0.0007(9) -0.0005(9) 0.0036(10)
    C11 0.0192(11) 0.0326(14) 0.0198(12) 0.0032(10) 0.0036(10) 0.0019(11)
    C12 0.0254(11) 0.0250(13) 0.0219(13) -0.0010(10) -0.0023(9) 0.0036(11)
    C13 0.0251(12) 0.0310(15) 0.0340(14) -0.0036(10) -0.0006(10) -0.0012(12)
    C14 0.0241(12) 0.0359(16) 0.0320(14) 0.0019(11) -0.0035(10) -0.0015(12)
    C15 0.0248(12) 0.0252(13) 0.0200(12) 0.0021(10) 0.0004(10) 0.0009(11)
    C21 0.0238(11) 0.0293(14) 0.0189(12) 0.0003(10) 0.0059(10) -0.0024(12)
    C22 0.0270(12) 0.0358(15) 0.0256(14) 0.0010(11) 0.0032(10) -0.0089(12)
    C23 0.0333(13) 0.0376(17) 0.0366(15) -0.0031(12) 0.0067(11) -0.0171(13)
    C24 0.0388(14) 0.0302(15) 0.0500(17) 0.0016(12) 0.0097(12) -0.0135(14)
    C25 0.0353(14) 0.0361(16) 0.0440(17) 0.0091(12) 0.0002(12) -0.0051(14)
    C26 0.0286(12) 0.0328(15) 0.0347(15) 0.0021(11) -0.0005(11) -0.0090(12)
    C31 0.0205(12) 0.0317(15) 0.0348(15) -0.0031(10) 0.0007(10) -0.0104(13)
    C32 0.0694(18) 0.0360(17) 0.0312(15) -0.0123(14) -0.0038(14) -0.0065(14)
    C33 0.094(2) 0.063(2) 0.0376(18) -0.0190(18) -0.0093(16) -0.0116(18)
    C34 0.068(2) 0.056(2) 0.059(2) -0.0174(17) 0.0087(17) -0.0305(19)
    C35 0.0512(17) 0.0399(18) 0.082(2) 0.0032(14) -0.0046(17) -0.0272(18)
    C36 0.0443(15) 0.0363(17) 0.063(2) 0.0086(13) -0.0112(13) -0.0184(16)
    C41 0.0216(12) 0.0271(14) 0.0244(13) 0.0013(10) 0.0041(10) 0.0039(12)
    C42 0.0248(12) 0.0269(14) 0.0437(16) 0.0005(10) 0.0001(11) 0.0061(12)
    C43 0.0361(13) 0.0358(15) 0.0592(18) -0.0059(12) 0.0021(13) 0.0159(15)
    C44 0.0451(14) 0.0447(18) 0.0372(16) -0.0022(13) 0.0030(12) 0.0203(14)
    C45 0.0308(12) 0.0414(16) 0.0225(13) -0.0021(11) -0.0001(10) 0.0096(12)
    C121 0.0379(13) 0.0263(14) 0.0327(14) -0.0034(10) 0.0001(11) 0.0063(12)
    C122 0.0646(17) 0.0433(17) 0.0431(17) -0.0046(14) 0.0067(13) 0.0184(14)
    C123 0.0570(16) 0.0292(16) 0.0526(18) -0.0078(13) 0.0031(13) -0.0004(15)
    C151 0.0320(13) 0.0353(15) 0.0269(14) 0.0010(11) 0.0049(11) -0.0020(12)
    C421 0.0323(14) 0.0270(14) 0.0637(18) -0.0071(11) -0.0068(12) -0.0021(14)
    C422 0.0462(17) 0.0366(17) 0.111(3) -0.0039(14) -0.0063(17) -0.015(2)
    C423 0.0355(15) 0.0376(16) 0.093(2) -0.0077(13) -0.0169(14) 0.0026(17)
    C451 0.0358(13) 0.0536(18) 0.0313(15) 0.0012(12) 0.0106(11) 0.0028(14)
    N2 0.0167(9) 0.0292(11) 0.0227(10) -0.0012(8) 0.0007(8) -0.0035(10)
    N3 0.0275(10) 0.0274(11) 0.0240(11) -0.0036(8) 0.0034(8) -0.0001(10)
    O1 0.0197(8) 0.0323(9) 0.0166(8) 0.0005(7) -0.0002(6) 0.0007(8)
    O2 0.0239(8) 0.0286(9) 0.0276(9) 0.0028(7) 0.0002(7) 0.0057(8)
    O11 0.0371(9) 0.0362(10) 0.0372(10) -0.0018(8) -0.0120(8) 0.0095(9)
    O41 0.0339(9) 0.0284(9) 0.0375(10) -0.0036(7) -0.0097(7) 0.0073(8)
_geom_special_details
;
All e.s.d.'s (except the e.s.d. in the dihedral angle between two l.s. planes)
are estimated using the full covariance matrix. The cell e.s.d.'s are taken
into account individually in the estimation of e.s.d.'s in distances, angles
and torsion angles; correlations between e.s.d.'s in cell parameters are only
used when they are defined by crystal symmetry. An approximate (isotropic)
treatment of cell e.s.d.'s is used for estimating e.s.d.'s involving l.s.
planes.
;
loop_
    _geom_bond_atom_site_label_1
    _geom_bond_atom_site_label_2
    _geom_bond_site_symmetry_2
    _geom_bond_distance
    _geom_bond_publ_flag
    C1 O1 . 1.463(2) ?
    C1 C2 . 1.525(3) ?
    C1 C11 . 1.525(3) ?
    C1 C15 . 1.529(3) ?
    C2 N3 . 1.463(3) ?
    C2 C3 . 1.543(3) ?
    C2 H2 . 1.0000 ?
    C3 N2 . 1.463(3) ?
    C3 C4 . 1.519(3) ?
    C3 H3 . 1.0000 ?
    C4 O2 . 1.446(2) ?
    C4 C45 . 1.528(3) ?
    C4 C41 . 1.543(3) ?
    C11 O11 . 1.212(2) ?
    C11 C12 . 1.509(3) ?
    C12 C121 . 1.522(3) ?
    C12 C13 . 1.530(3) ?
    C12 H12 . 1.0000 ?
    C13 C14 . 1.516(3) ?
    C13 H13A . 0.9900 ?
    C13 H13B . 0.9900 ?
    C14 C15 . 1.529(3) ?
    C14 H14A . 0.9900 ?
    C14 H14B . 0.9900 ?
    C15 C151 . 1.535(3) ?
    C15 H15 . 1.0000 ?
    C21 C22 . 1.386(3) ?
    C21 C26 . 1.388(3) ?
    C21 N2 . 1.426(3) ?
    C22 C23 . 1.365(3) ?
    C22 H22 . 0.9500 ?
    C23 C24 . 1.380(3) ?
    C23 H23 . 0.9500 ?
    C24 C25 . 1.372(3) ?
    C24 H24 . 0.9500 ?
    C25 C26 . 1.370(3) ?
    C25 H25 . 0.9500 ?
    C26 H26 . 0.9500 ?
    C31 C32 . 1.379(3) ?
    C31 C36 . 1.382(3) ?
    C31 N3 . 1.430(3) ?
    C32 C33 . 1.392(4) ?
    C32 H32 . 0.9500 ?
    C33 C34 . 1.358(4) ?
    C33 H33 . 0.9500 ?
    C34 C35 . 1.369(4) ?
    C34 H34 . 0.9500 ?
    C35 C36 . 1.373(3) ?
    C35 H35 . 0.9500 ?
    C36 H36 . 0.9500 ?
    C41 O41 . 1.204(2) ?
    C41 C42 . 1.498(3) ?
    C42 C421 . 1.536(3) ?
    C42 C43 . 1.536(3) ?
    C42 H42 . 1.0000 ?
    C43 C44 . 1.526(3) ?
    C43 H43A . 0.9900 ?
    C43 H43B . 0.9900 ?
    C44 C45 . 1.525(3) ?
    C44 H44A . 0.9900 ?
    C44 H44B . 0.9900 ?
    C45 C451 . 1.530(3) ?
    C45 H45 . 1.0000 ?
    C121 C123 . 1.519(3) ?
    C121 C122 . 1.526(3) ?
    C121 H121 . 1.0000 ?
    C122 H12A . 0.9800 ?
    C122 H12B . 0.9800 ?
    C122 H12C . 0.9800 ?
    C123 H12D . 0.9800 ?
    C123 H12E . 0.9800 ?
    C123 H12F . 0.9800 ?
    C151 H15A . 0.9800 ?
    C151 H15B . 0.9800 ?
    C151 H15C . 0.9800 ?
    C421 C422 . 1.512(3) ?
    C421 C423 . 1.519(3) ?
    C421 H421 . 1.0000 ?
    C422 H42A . 0.9800 ?
    C422 H42B . 0.9800 ?
    C422 H42C . 0.9800 ?
    C423 H42D . 0.9800 ?
    C423 H42E . 0.9800 ?
    C423 H42F . 0.9800 ?
    C451 H45A . 0.9800 ?
    C451 H45B . 0.9800 ?
    C451 H45C . 0.9800 ?
    N2 O1 . 1.4461(19) ?
    N3 O2 . 1.450(2) ?
loop_
    _geom_angle_atom_site_label_1
    _geom_angle_atom_site_label_2
    _geom_angle_atom_site_label_3
    _geom_angle_site_symmetry_1
    _geom_angle_site_symmetry_3
    _geom_angle
    _geom_angle_publ_flag
    O1 C1 C2 . . 103.24(15) ?
    O1 C1 C11 . . 108.86(17) ?
    C2 C1 C11 . . 111.67(16) ?
    O1 C1 C15 . . 108.11(15) ?
    C2 C1 C15 . . 115.93(18) ?
    C11 C1 C15 . . 108.68(16) ?
    N3 C2 C1 . . 112.15(17) ?
    N3 C2 C3 . . 106.39(16) ?
    C1 C2 C3 . . 103.31(16) ?
    N3 C2 H2 . . 111.5 ?
    C1 C2 H2 . . 111.5 ?
    C3 C2 H2 . . 111.5 ?
    N2 C3 C4 . . 113.36(17) ?
    N2 C3 C2 . . 106.65(15) ?
    C4 C3 C2 . . 103.44(16) ?
    N2 C3 H3 . . 111.0 ?
    C4 C3 H3 . . 111.0 ?
    C2 C3 H3 . . 111.0 ?
    O2 C4 C3 . . 103.33(15) ?
    O2 C4 C45 . . 106.12(16) ?
    C3 C4 C45 . . 118.35(18) ?
    O2 C4 C41 . . 110.52(16) ?
    C3 C4 C41 . . 110.18(17) ?
    C45 C4 C41 . . 108.08(16) ?
    O11 C11 C12 . . 123.3(2) ?
    O11 C11 C1 . . 121.21(19) ?
    C12 C11 C1 . . 115.48(18) ?
    C11 C12 C121 . . 113.74(17) ?
    C11 C12 C13 . . 108.86(18) ?
    C121 C12 C13 . . 116.18(17) ?
    C11 C12 H12 . . 105.7 ?
    C121 C12 H12 . . 105.7 ?
    C13 C12 H12 . . 105.7 ?
    C14 C13 C12 . . 110.80(17) ?
    C14 C13 H13A . . 109.5 ?
    C12 C13 H13A . . 109.5 ?
    C14 C13 H13B . . 109.5 ?
    C12 C13 H13B . . 109.5 ?
    H13A C13 H13B . . 108.1 ?
    C13 C14 C15 . . 112.55(18) ?
    C13 C14 H14A . . 109.1 ?
    C15 C14 H14A . . 109.1 ?
    C13 C14 H14B . . 109.1 ?
    C15 C14 H14B . . 109.1 ?
    H14A C14 H14B . . 107.8 ?
    C14 C15 C1 . . 110.42(17) ?
    C14 C15 C151 . . 111.22(17) ?
    C1 C15 C151 . . 109.34(17) ?
    C14 C15 H15 . . 108.6 ?
    C1 C15 H15 . . 108.6 ?
    C151 C15 H15 . . 108.6 ?
    C22 C21 C26 . . 118.0(2) ?
    C22 C21 N2 . . 118.23(19) ?
    C26 C21 N2 . . 123.5(2) ?
    C23 C22 C21 . . 121.0(2) ?
    C23 C22 H22 . . 119.5 ?
    C21 C22 H22 . . 119.5 ?
    C22 C23 C24 . . 120.7(2) ?
    C22 C23 H23 . . 119.6 ?
    C24 C23 H23 . . 119.6 ?
    C25 C24 C23 . . 118.4(2) ?
    C25 C24 H24 . . 120.8 ?
    C23 C24 H24 . . 120.8 ?
    C26 C25 C24 . . 121.4(2) ?
    C26 C25 H25 . . 119.3 ?
    C24 C25 H25 . . 119.3 ?
    C25 C26 C21 . . 120.2(2) ?
    C25 C26 H26 . . 119.9 ?
    C21 C26 H26 . . 119.9 ?
    C32 C31 C36 . . 118.9(2) ?
    C32 C31 N3 . . 124.7(2) ?
    C36 C31 N3 . . 116.4(2) ?
    C31 C32 C33 . . 119.5(3) ?
    C31 C32 H32 . . 120.3 ?
    C33 C32 H32 . . 120.3 ?
    C34 C33 C32 . . 120.9(3) ?
    C34 C33 H33 . . 119.5 ?
    C32 C33 H33 . . 119.5 ?
    C33 C34 C35 . . 119.7(3) ?
    C33 C34 H34 . . 120.2 ?
    C35 C34 H34 . . 120.2 ?
    C34 C35 C36 . . 120.2(3) ?
    C34 C35 H35 . . 119.9 ?
    C36 C35 H35 . . 119.9 ?
    C35 C36 C31 . . 120.8(3) ?
    C35 C36 H36 . . 119.6 ?
    C31 C36 H36 . . 119.6 ?
    O41 C41 C42 . . 124.1(2) ?
    O41 C41 C4 . . 120.54(19) ?
    C42 C41 C4 . . 115.16(19) ?
    C41 C42 C421 . . 113.1(2) ?
    C41 C42 C43 . . 106.6(2) ?
    C421 C42 C43 . . 116.40(18) ?
    C41 C42 H42 . . 106.7 ?
    C421 C42 H42 . . 106.7 ?
    C43 C42 H42 . . 106.7 ?
    C44 C43 C42 . . 111.85(18) ?
    C44 C43 H43A . . 109.2 ?
    C42 C43 H43A . . 109.2 ?
    C44 C43 H43B . . 109.2 ?
    C42 C43 H43B . . 109.2 ?
    H43A C43 H43B . . 107.9 ?
    C45 C44 C43 . . 112.6(2) ?
    C45 C44 H44A . . 109.1 ?
    C43 C44 H44A . . 109.1 ?
    C45 C44 H44B . . 109.1 ?
    C43 C44 H44B . . 109.1 ?
    H44A C44 H44B . . 107.8 ?
    C44 C45 C4 . . 109.72(19) ?
    C44 C45 C451 . . 111.84(18) ?
    C4 C45 C451 . . 111.68(18) ?
    C44 C45 H45 . . 107.8 ?
    C4 C45 H45 . . 107.8 ?
    C451 C45 H45 . . 107.8 ?
    C123 C121 C12 . . 111.02(18) ?
    C123 C121 C122 . . 110.7(2) ?
    C12 C121 C122 . . 112.6(2) ?
    C123 C121 H121 . . 107.4 ?
    C12 C121 H121 . . 107.4 ?
    C122 C121 H121 . . 107.4 ?
    C121 C122 H12A . . 109.5 ?
    C121 C122 H12B . . 109.5 ?
    H12A C122 H12B . . 109.5 ?
    C121 C122 H12C . . 109.5 ?
    H12A C122 H12C . . 109.5 ?
    H12B C122 H12C . . 109.5 ?
    C121 C123 H12D . . 109.5 ?
    C121 C123 H12E . . 109.5 ?
    H12D C123 H12E . . 109.5 ?
    C121 C123 H12F . . 109.5 ?
    H12D C123 H12F . . 109.5 ?
    H12E C123 H12F . . 109.5 ?
    C15 C151 H15A . . 109.5 ?
    C15 C151 H15B . . 109.5 ?
    H15A C151 H15B . . 109.5 ?
    C15 C151 H15C . . 109.5 ?
    H15A C151 H15C . . 109.5 ?
    H15B C151 H15C . . 109.5 ?
    C422 C421 C423 . . 110.71(19) ?
    C422 C421 C42 . . 111.0(2) ?
    C423 C421 C42 . . 113.0(2) ?
    C422 C421 H421 . . 107.3 ?
    C423 C421 H421 . . 107.3 ?
    C42 C421 H421 . . 107.3 ?
    C421 C422 H42A . . 109.5 ?
    C421 C422 H42B . . 109.5 ?
    H42A C422 H42B . . 109.5 ?
    C421 C422 H42C . . 109.5 ?
    H42A C422 H42C . . 109.5 ?
    H42B C422 H42C . . 109.5 ?
    C421 C423 H42D . . 109.5 ?
    C421 C423 H42E . . 109.5 ?
    H42D C423 H42E . . 109.5 ?
    C421 C423 H42F . . 109.5 ?
    H42D C423 H42F . . 109.5 ?
    H42E C423 H42F . . 109.5 ?
    C45 C451 H45A . . 109.5 ?
    C45 C451 H45B . . 109.5 ?
    H45A C451 H45B . . 109.5 ?
    C45 C451 H45C . . 109.5 ?
    H45A C451 H45C . . 109.5 ?
    H45B C451 H45C . . 109.5 ?
    C21 N2 O1 . . 110.86(14) ?
    C21 N2 C3 . . 118.73(17) ?
    O1 N2 C3 . . 105.74(14) ?
    C31 N3 O2 . . 109.51(15) ?
    C31 N3 C2 . . 120.11(18) ?
    O2 N3 C2 . . 105.61(15) ?
    N2 O1 C1 . . 105.71(13) ?
    C4 O2 N3 . . 106.28(14) ?
_iucr_refine_instructions_details
;
TITL MAZ2
CELL  0.71073   9.5037  12.4162  24.8982   90.000   90.000   90.000
ZERR     4.00   0.0006   0.0010   0.0018    0.000    0.000    0.000
LATT  -1
SYMM  1/2 - X, - Y, 1/2 + Z
SYMM  - X, 1/2 + Y, 1/2 - Z
SYMM  1/2 + X, 1/2 - Y, - Z
SFAC  C    H    N    O
UNIT  136  176  8    16
MERG   2
SHEL 40 0.8
FMAP   2
PLAN   20
SIZE     0.06   0.13   0.37
ACTA    52.80
BOND   $H
L.S.   4
TEMP   -93.00
WGHT    0.030200
FVAR       0.99867
C1    1    0.193642    0.005843    0.119581    11.00000    0.02252    0.02462 =
         0.01261    0.00040   -0.00005   -0.00196
C2    1    0.311999    0.074560    0.142714    11.00000    0.02192    0.02224 =
         0.02209   -0.00065   -0.00119   -0.00062
AFIX  13
H2    2    0.337115    0.051579    0.179995    11.00000   -1.20000
AFIX   0
C3    1    0.434586    0.055390    0.103242    11.00000    0.02155    0.02404 =
         0.01990   -0.00093   -0.00155   -0.00298
AFIX  13
H3    2    0.514602    0.017798    0.121376    11.00000   -1.20000
AFIX   0
C4    1    0.476319    0.168419    0.086229    11.00000    0.01897    0.02471 =
         0.02386    0.00360   -0.00051    0.00073
C11   1    0.195967   -0.108279    0.142253    11.00000    0.01916    0.03257 =
         0.01977    0.00192    0.00355    0.00322
C12   1    0.090590   -0.185122    0.118068    11.00000    0.02541    0.02497 =
         0.02193    0.00365   -0.00225   -0.00104
AFIX  13
H12   2    0.110574   -0.185786    0.078637    11.00000   -1.20000
AFIX   0
C13   1   -0.056812   -0.137084    0.123941    11.00000    0.02511    0.03098 =
         0.03401   -0.00115   -0.00065   -0.00364
AFIX  23
H13A  2   -0.125802   -0.183782    0.105360    11.00000   -1.20000
H13B  2   -0.082590   -0.134160    0.162438    11.00000   -1.20000
AFIX   0
C14   1   -0.062612   -0.024640    0.100271    11.00000    0.02406    0.03586 =
         0.03198   -0.00145   -0.00353    0.00187
AFIX  23
H14A  2   -0.158169    0.005275    0.105570    11.00000   -1.20000
H14B  2   -0.045012   -0.028915    0.061139    11.00000   -1.20000
AFIX   0
C15   1    0.045002    0.051385    0.125654    11.00000    0.02482    0.02519 =
         0.01995    0.00088    0.00040    0.00214
AFIX  13
H15   2    0.040422    0.122271    0.106668    11.00000   -1.20000
AFIX   0
C21   1    0.417761   -0.120237    0.055769    11.00000    0.02378    0.02934 =
         0.01888   -0.00237    0.00588    0.00034
C22   1    0.336869   -0.187985    0.024113    11.00000    0.02703    0.03577 =
         0.02557   -0.00891    0.00325    0.00099
AFIX  43
H22   2    0.257658   -0.159774    0.005573    11.00000   -1.20000
AFIX   0
C23   1    0.369221   -0.294610    0.019155    11.00000    0.03329    0.03759 =
         0.03664   -0.01710    0.00671   -0.00307
AFIX  43
H23   2    0.310671   -0.340095   -0.001865    11.00000   -1.20000
AFIX   0
C24   1    0.486027   -0.337062    0.044337    11.00000    0.03884    0.03019 =
         0.05005   -0.01348    0.00968    0.00164
AFIX  43
H24   2    0.507424   -0.411600    0.041598    11.00000   -1.20000
AFIX   0
C25   1    0.570583   -0.269069    0.073439    11.00000    0.03534    0.03613 =
         0.04399   -0.00509    0.00024    0.00911
AFIX  43
H25   2    0.653007   -0.296794    0.090018    11.00000   -1.20000
AFIX   0
C26   1    0.538660   -0.162042    0.079094    11.00000    0.02860    0.03280 =
         0.03467   -0.00896   -0.00050    0.00209
AFIX  43
H26   2    0.599446   -0.116322    0.099034    11.00000   -1.20000
AFIX   0
C31   1    0.315643    0.258477    0.184303    11.00000    0.02054    0.03171 =
         0.03475   -0.01037    0.00066   -0.00310
C32   1    0.377139    0.224194    0.231463    11.00000    0.06936    0.03604 =
         0.03115   -0.00654   -0.00382   -0.01233
AFIX  43
H32   2    0.401266    0.150538    0.236142    11.00000   -1.20000
AFIX   0
C33   1    0.403587    0.298335    0.272156    11.00000    0.09432    0.06278 =
         0.03759   -0.01159   -0.00930   -0.01897
AFIX  43
H33   2    0.446905    0.274917    0.304498    11.00000   -1.20000
AFIX   0
C34   1    0.368343    0.403702    0.266284    11.00000    0.06767    0.05604 =
         0.05854   -0.03047    0.00873   -0.01739
AFIX  43
H34   2    0.385429    0.453313    0.294590    11.00000   -1.20000
AFIX   0
C35   1    0.308074    0.438046    0.219368    11.00000    0.05119    0.03987 =
         0.08176   -0.02718   -0.00457    0.00316
AFIX  43
H35   2    0.285895    0.512060    0.214690    11.00000   -1.20000
AFIX   0
C36   1    0.279599    0.365777    0.179054    11.00000    0.04426    0.03626 =
         0.06251   -0.01841   -0.01117    0.00859
AFIX  43
H36   2    0.234577    0.389844    0.147172    11.00000   -1.20000
AFIX   0
C41   1    0.590229    0.213258    0.124340    11.00000    0.02157    0.02715 =
         0.02439    0.00390    0.00405    0.00134
C42   1    0.621200    0.330861    0.118051    11.00000    0.02477    0.02693 =
         0.04369    0.00607    0.00009    0.00052
AFIX  13
H42   2    0.529601    0.369622    0.122181    11.00000   -1.20000
AFIX   0
C43   1    0.668373    0.347336    0.059617    11.00000    0.03615    0.03584 =
         0.05922    0.01587    0.00213   -0.00591
AFIX  23
H43A  2    0.683731    0.425088    0.053038    11.00000   -1.20000
H43B  2    0.758939    0.309710    0.053794    11.00000   -1.20000
AFIX   0
C44   1    0.559744    0.304801    0.019766    11.00000    0.04507    0.04467 =
         0.03718    0.02033    0.00304   -0.00217
AFIX  23
H44A  2    0.472159    0.347394    0.023259    11.00000   -1.20000
H44B  2    0.595834    0.314774   -0.017201    11.00000   -1.20000
AFIX   0
C45   1    0.525906    0.185994    0.028516    11.00000    0.03085    0.04141 =
         0.02250    0.00961   -0.00008   -0.00212
AFIX  13
H45   2    0.446452    0.166536    0.004037    11.00000   -1.20000
AFIX   0
C121  1    0.108353   -0.301059    0.136740    11.00000    0.03787    0.02627 =
         0.03275    0.00630    0.00008   -0.00339
AFIX  13
H121  2    0.211601   -0.316307    0.138212    11.00000   -1.20000
AFIX   0
C122  1    0.049164   -0.319959    0.192911    11.00000    0.06461    0.04334 =
         0.04313    0.01842    0.00671   -0.00457
AFIX 137
H12A  2   -0.052286   -0.305822    0.192831    11.00000   -1.50000
H12B  2    0.095512   -0.271397    0.218402    11.00000   -1.50000
H12C  2    0.066244   -0.394798    0.203583    11.00000   -1.50000
AFIX   0
C123  1    0.043880   -0.379137    0.096757    11.00000    0.05700    0.02918 =
         0.05261   -0.00042    0.00313   -0.00779
AFIX 137
H12D  2   -0.057734   -0.366506    0.094481    11.00000   -1.50000
H12E  2    0.061219   -0.453206    0.108637    11.00000   -1.50000
H12F  2    0.086549   -0.368086    0.061351    11.00000   -1.50000
AFIX   0
C151  1    0.013467    0.069760    0.185416    11.00000    0.03202    0.03533 =
         0.02694   -0.00201    0.00491    0.00100
AFIX 137
H15A  2    0.031835    0.003284    0.205445    11.00000   -1.50000
H15B  2   -0.085451    0.090268    0.189777    11.00000   -1.50000
H15C  2    0.073883    0.127458    0.199183    11.00000   -1.50000
AFIX   0
C421  1    0.719827    0.374868    0.161694    11.00000    0.03232    0.02699 =
         0.06369   -0.00208   -0.00683   -0.00706
AFIX  13
H421  2    0.691664    0.340625    0.196421    11.00000   -1.20000
AFIX   0
C422  1    0.701909    0.495142    0.168200    11.00000    0.04624    0.03663 =
         0.11061   -0.01459   -0.00632   -0.00394
AFIX 137
H42A  2    0.764757    0.521084    0.196597    11.00000   -1.50000
H42B  2    0.604177    0.511136    0.177895    11.00000   -1.50000
H42C  2    0.725177    0.531175    0.134326    11.00000   -1.50000
AFIX   0
C423  1    0.873242    0.346581    0.151910    11.00000    0.03545    0.03762 =
         0.09320    0.00256   -0.01693   -0.00766
AFIX 137
H42D  2    0.906890    0.384324    0.119816    11.00000   -1.50000
H42E  2    0.882216    0.268679    0.146589    11.00000   -1.50000
H42F  2    0.929573    0.368496    0.183014    11.00000   -1.50000
AFIX   0
C451  1    0.650907    0.113586    0.014542    11.00000    0.03581    0.05362 =
         0.03131    0.00282    0.01060    0.00124
AFIX 137
H45A  2    0.728938    0.128636    0.039155    11.00000   -1.50000
H45B  2    0.680871    0.127823   -0.022444    11.00000   -1.50000
H45C  2    0.622984    0.037916    0.017965    11.00000   -1.50000
AFIX   0
N2    3    0.378337   -0.009635    0.059217    11.00000    0.01668    0.02921 =
         0.02266   -0.00351    0.00072   -0.00125
N3    3    0.279827    0.189719    0.140282    11.00000    0.02747    0.02741 =
         0.02403   -0.00015    0.00341   -0.00358
O1    4    0.227077    0.001468    0.062269    11.00000    0.01970    0.03229 =
         0.01662    0.00073   -0.00022    0.00047
O2    4    0.347050    0.228771    0.091755    11.00000    0.02393    0.02858 =
         0.02762    0.00569    0.00018    0.00277
O11   4    0.274850   -0.132847    0.178470    11.00000    0.03714    0.03620 =
         0.03723    0.00950   -0.01204   -0.00181
O41   4    0.654210    0.153948    0.153819    11.00000    0.03392    0.02844 =
         0.03751    0.00728   -0.00971   -0.00362
HKLF 4
REM  MAZ2
REM R1 =  0.0446 for   3751 Fo > 4sig(Fo)  and  0.0862 for all   5963 data
REM    367 parameters refined using      0 restraints
END
WGHT      0.0302      0.0000
REM Highest difference peak  0.165,  deepest hole -0.185,  1-sigma level  0.041
Q1    1   0.1221  0.0435  0.1244  11.00000  0.05    0.17
Q2    1   0.7477  0.3955  0.2422  11.00000  0.05    0.16
Q3    1   0.1935 -0.2312  0.2617  11.00000  0.05    0.16
Q4    1   0.5936 -0.1962  0.0120  11.00000  0.05    0.15
Q5    1   0.4152 -0.1588  0.0299  11.00000  0.05    0.15
Q6    1   0.3256 -0.1394  0.0508  11.00000  0.05    0.14
Q7    1   0.4389 -0.1545  0.0811  11.00000  0.05    0.14
Q8    1  -0.0186 -0.3939  0.2132  11.00000  0.05    0.14
Q9    1   0.2401  0.0471  0.1386  11.00000  0.05    0.14
Q10   1   0.4176  0.1817  0.0210  11.00000  0.05    0.14
Q11   1   0.4766  0.1181  0.2419  11.00000  0.05    0.14
Q12   1   0.5393  0.1697  0.0985  11.00000  0.05    0.14
Q13   1   0.3769  0.1753  0.0103  11.00000  0.05    0.14
Q14   1   0.6177  0.1262  0.0800  11.00000  0.05    0.14
Q15   1   0.1786  0.1768  0.1196  11.00000  0.05    0.14
Q16   1   0.2132  0.5983  0.1871  11.00000  0.05    0.14
Q17   1   0.3098  0.0025  0.0564  11.00000  0.05    0.13
Q18   1   0.3954 -0.3257  0.0458  11.00000  0.05    0.13
Q19   1   0.3263  0.3815  0.1211  11.00000  0.05    0.13
Q20   1   0.4910 -0.1202  0.0561  11.00000  0.05    0.13
;
data_global
_journal_date_recd_electronic     2013-04-26
_journal_date_accepted     2013-06-19
_journal_name_full     'Acta Crystallographica, Section E'
_journal_year     2013
_journal_volume     69
_journal_issue      7
_journal_page_first     o1162
_journal_page_last     o1163
_journal_paper_category     QO
_journal_paper_doi     10.1107/S1600536813017054
_journal_coeditor_code     FY2097
_publ_contact_author_name     'AZROUR, Mohamed'
_publ_contact_author_address
;
Laboratoire de Chimie Physique des Mat\'eriaux
Facult\'e des Sciences et Techniques, BP 509, Errachidia, Morocco
;
_publ_contact_author_email     'med.azrour@gmail.com'
_publ_contact_author_fax     ?
_publ_contact_author_phone     ?
_publ_section_title
;\
(3<i>R</i>*,6<i>R</i>*,4'<i>S</i>*,8'<i>R</i>*,3''<i>R</i>*,6''<i>R</i>*)-3,\
3''-Diisopropyl-6,6''-dimethyl-2',6'-diphenyldispiro[cyclohexane-1,4'-(3,7-\
dioxa-2,6-diazabicyclo[3.3.0]octane)-8',1''-cyclohexane]-2,2''-dione
;
loop_
    _publ_author_name
    _publ_author_address
    'Ansari, Abdeslam'
;
Laboratoire des Substances Naturelles et Synth\`ese et Dynamique Mol\'eculaire,
Facult\'e des Sciences et Techniques,
Errachidia, Morocco
;
    'Majidi, Lhou'
;
Laboratoire des Substances Naturelles et Synth\`ese et Dynamique Mol\'eculaire,
Facult\'e des Sciences et Techniques,
Errachidia, Morocco
;
    'Fihi, Rachid'
;
Laboratoire des Substances Naturelles et Synth\`ese et Dynamique Mol\'eculaire,
Facult\'e des Sciences et Techniques,
Errachidia, Morocco
;
    'Daran, Jean-Claude'
;
Laboratoire de Chimie de Coordination
UPR-CNRS 8241
205 route de Narbonne
31077 Toulouse cedex, France
;
    'Azrour, Mohamed'
;
Laboratoire de Chimie Physique des Mat\'eriaux, Facult\'e des Sciences et
Techniques, BP 509, Errachidia, Morocco
;
