# Supplementary material for: (3R*,6R*,4′S*,8′R*,3′′R*,6′′R*)-3,3′′-Diisopropyl-6,6′′-dimethyl-2′,6′-di­phenyl­dispiro­[cyclo­hexane-1,4′-(3,7-dioxa-2,6-di­aza­bicyclo­[3.3.0]octa­ne)-8′,1′′-cyclo­hexa­ne]-2,2′′-dione
Source: Acta Crystallogr Sect E Struct Rep Online. 2013 Jun 26;69(Pt 7):o1162–3. doi: 10.1107/S1600536813017054 (PMC3770422; doi:10.1107/S1600536813017054)
Supplement: Supplementary file 2 [file e-69-o1162-Isup2.hkl]

#
# h,k,l, Fc-squared, Fo-squared, sigma(Fo-squared) and status flag
#
data_I
_shelx_title ' MAZ2'
_shelx_refln_list_code          4
_shelx_F_calc_maximum      203.97
_exptl_crystal_F_000      1176.00
_reflns_d_resolution_high  0.8000
 
loop_
 _symmetry_equiv_pos_as_xyz
 'x, y, z'
 '-x+1/2, -y, z+1/2'
 '-x, y+1/2, -z+1/2'
 'x+1/2, -y+1/2, -z'
 
_cell_length_a     9.5037
_cell_length_b    12.4162
_cell_length_c    24.8982
_cell_angle_alpha  90.000
_cell_angle_beta   90.000
_cell_angle_gamma  90.000
 
_shelx_F_squared_multiplier     1.000
 
loop_
 _refln_index_h
 _refln_index_k
 _refln_index_l
 _refln_F_squared_calc
 _refln_F_squared_meas
 _refln_F_squared_sigma
 _refln_observed_status
   2   0   0      253.09      215.97      8.90 o
   4   0   0     1211.41     1185.84     24.64 o
   6   0   0        9.58       25.19     12.75 o
   8   0   0      439.65      496.11     30.06 o
  10   0   0        2.50       -6.52     45.95 o
   2   1   0     2320.62     2313.07     65.66 o
   3   1   0     3182.72     2948.92     31.65 o
   4   1   0       69.19       64.66      6.98 o
   5   1   0      301.66      322.76      8.21 o
   6   1   0       56.35       66.69      6.84 o
   7   1   0       39.88       46.43      8.65 o
   8   1   0      151.50      191.71     24.11 o
   9   1   0      160.77      136.10     39.81 o
  10   1   0        0.17        9.99     38.86 o
  11   1   0      191.63      257.11     40.83 o
   0   2   0    12557.50    10619.35    266.91 o
   1   2   0      236.50      246.87     10.57 o
   2   2   0     3742.08     3635.01    106.13 o
   3   2   0      219.57      197.29     11.76 o
   4   2   0     4551.70     4358.50     61.39 o
   5   2   0       18.44        5.52     11.55 o
   6   2   0       13.23       68.34     26.95 o
   7   2   0      538.02      566.67     17.27 o
   8   2   0      178.70      174.66     18.65 o
   9   2   0       75.70       52.54     26.45 o
  10   2   0       28.92       39.09     37.40 o
  11   2   0       47.46       52.64     34.75 o
   1   3   0      288.15      383.60     62.20 o
   2   3   0     2331.96     2322.48     36.84 o
   3   3   0      313.57      306.42     15.99 o
   4   3   0       48.11       43.48      8.17 o
   5   3   0      182.79      199.57     12.82 o
   6   3   0        1.71       -5.97     11.52 o
   7   3   0      166.38      168.60     19.98 o
   8   3   0       13.96       25.73     19.18 o
   9   3   0      133.86       97.31     26.11 o
  10   3   0        8.95        3.58     37.20 o
  11   3   0       92.12       98.42     38.72 o
   0   4   0     3179.05     3066.11     45.71 o
   1   4   0     2099.19     2128.57    114.16 o
   2   4   0      271.48      281.99     16.47 o
   3   4   0       43.43       60.92      9.82 o
   4   4   0      945.94     1015.81     29.47 o
   5   4   0       80.31       94.17     12.44 o
   6   4   0       61.52       78.00     11.76 o
   7   4   0      446.67      494.80     23.78 o
   8   4   0        4.56        2.93     20.65 o
   9   4   0      360.43      411.53     23.58 o
  10   4   0       29.04       16.82     43.64 o
  11   4   0        7.38        3.96     42.89 o
   1   5   0     4102.80     4077.13     49.28 o
   2   5   0     4839.87     4979.78    171.48 o
   3   5   0      351.23      357.38     16.57 o
   4   5   0     3120.87     3212.05     80.80 o
   5   5   0      326.35      337.89     22.62 o
   6   5   0       29.82       43.36     11.19 o
   7   5   0       19.58       21.74     21.84 o
   8   5   0       20.63       17.58     22.32 o
   9   5   0       84.83       76.05     22.17 o
  10   5   0      385.20      494.43     51.34 o
  11   5   0       14.55       28.38     43.64 o
   0   6   0    13967.84    13807.91    326.27 o
   1   6   0      584.89      685.32     69.16 o
   2   6   0        6.70       31.18     24.20 o
   3   6   0        8.71       -4.57     15.24 o
   4   6   0      288.24      304.16     22.35 o
   5   6   0       38.43        9.21     20.21 o
   6   6   0       77.19       72.48     21.49 o
   7   6   0      515.09      530.85     27.42 o
   8   6   0      326.55      391.69     36.95 o
   9   6   0      136.96      148.07     23.77 o
  10   6   0       13.08       24.03     27.16 o
   1   7   0      995.16      979.31     30.77 o
   2   7   0      971.14     1046.13     24.73 o
   3   7   0      719.30      690.08     41.08 o
   4   7   0      292.70      294.63     15.82 o
   5   7   0      168.85      133.63     22.20 o
   6   7   0       19.32        9.41     23.30 o
   7   7   0     1085.23     1101.02     42.05 o
   8   7   0      417.82      444.92     27.61 o
   9   7   0       50.61       46.41     22.70 o
  10   7   0       20.88       22.03     31.68 o
   0   8   0      128.04      145.93     37.10 o
   1   8   0       10.78       -5.10     25.58 o
   2   8   0     3207.43     3212.93     88.78 o
   3   8   0     1045.60      988.99     27.31 o
   4   8   0       30.18       35.39     14.70 o
   5   8   0       21.92       24.66     22.04 o
   6   8   0       42.70       48.53     22.20 o
   7   8   0       18.04       13.67     23.09 o
   8   8   0       23.73       58.31     28.95 o
   9   8   0        7.21       -4.78     24.82 o
  10   8   0        0.42       -4.03     24.66 o
   1   9   0      482.07      492.24     51.28 o
   2   9   0      568.97      575.55     25.06 o
   3   9   0      836.18      830.83     25.76 o
   4   9   0       27.83       31.48     14.95 o
   5   9   0        0.19      -27.13     27.13 o
   6   9   0      130.75      115.99     30.02 o
   7   9   0       11.63       29.05     27.62 o
   8   9   0      289.97      307.74     32.72 o
   9   9   0        8.50       30.94     27.00 o
   0  10   0      148.96       91.69     44.98 o
   1  10   0       49.33       50.86     21.67 o
   2  10   0      264.86      316.57     28.08 o
   3  10   0       17.45       41.18     19.74 o
   4  10   0       97.30       78.17     25.39 o
   5  10   0      380.85      423.18     29.29 o
   6  10   0      238.38      216.70     29.91 o
   7  10   0      233.62      183.04     30.46 o
   8  10   0       38.46       35.12     26.64 o
   9  10   0      289.42      319.75     29.92 o
   1  11   0      289.95      250.49     33.13 o
   2  11   0      253.63      241.55     30.90 o
   3  11   0      229.65      236.10     25.84 o
   4  11   0       11.68       39.44     35.69 o
   5  11   0        0.03      -30.35     31.20 o
   6  11   0       83.95       85.21     33.96 o
   7  11   0        0.22       -5.49     36.50 o
   8  11   0        8.18      -11.35     33.39 o
   0  12   0       19.68      -45.53     45.53 o
   1  12   0      199.79      176.03     47.79 o
   2  12   0       42.87       36.05     25.82 o
   3  12   0      162.53      165.57     34.42 o
   4  12   0       18.31        4.60     32.87 o
   5  12   0      464.56      461.85     36.47 o
   6  12   0      605.65      719.45     50.64 o
   7  12   0       72.29       46.69     44.60 o
   1  13   0      129.81      148.14     28.80 o
   2  13   0        0.26       11.91     25.28 o
   3  13   0       48.63       52.40     33.03 o
   4  13   0       36.45       47.67     35.40 o
   5  13   0      102.34      138.94     34.05 o
   6  13   0       69.83       37.45     31.89 o
   0  14   0      170.10      120.54     38.40 o
   1  14   0      226.02      221.98     28.75 o
   2  14   0      197.21      179.28     37.99 o
   3  14   0        7.87       34.99     33.00 o
   4  14   0        0.78       -5.21     33.32 o
   5  14   0        7.14      -32.57     32.57 o
   1  15   0       49.06       51.95     27.04 o
   2  15   0       70.82       96.32     37.85 o
   3  15   0      140.60      140.30     33.82 o
   2   0   1      953.56      900.07     18.41 o
   3   0   1    21488.15    20245.65    239.57 o
   4   0   1      314.79      292.05     11.13 o
   5   0   1     1115.06     1136.69     18.60 o
   6   0   1      710.37      724.58     17.63 o
   7   0   1        3.56       -0.49      9.26 o
   8   0   1       36.14       21.98     16.47 o
   9   0   1       88.91       77.27     33.12 o
  10   0   1        4.36      -10.87     32.85 o
  11   0   1        1.63      -34.54     53.77 o
 -11   1   1        4.85       12.49     37.67 o
 -10   1   1       34.55       23.71     39.55 o
  -9   1   1       18.95       32.26     37.31 o
  -8   1   1      104.69      127.64     14.16 o
  -7   1   1      967.27      967.37     15.21 o
  -6   1   1      904.71      912.45     22.08 o
  -5   1   1     1465.70     1497.00     18.88 o
  -4   1   1      376.57      358.29      8.42 o
  -3   1   1      166.65      167.17      8.76 o
  -2   1   1     2797.56     2805.19     82.16 o
   2   1   1     2798.45     2771.82     88.48 o
   3   1   1      166.95      169.15      6.43 o
   4   1   1      377.75      363.14      9.12 o
   5   1   1     1465.18     1500.94     21.49 o
   6   1   1      904.71      902.08     16.98 o
   7   1   1      968.13      983.11     15.41 o
   8   1   1      104.62      109.56     24.66 o
   9   1   1       18.91       12.51     24.84 o
  10   1   1       34.32       22.80     37.92 o
  11   1   1        4.82       30.35     36.85 o
 -11   2   1       65.85       63.51     37.74 o
 -10   2   1      185.74      241.04     39.76 o
  -9   2   1      200.63      193.75     27.86 o
  -8   2   1       76.91       72.91     18.15 o
  -7   2   1      299.51      303.23     15.91 o
  -6   2   1      770.70      781.88     22.33 o
  -5   2   1     1396.53     1478.62     18.25 o
  -4   2   1     7559.92     7733.64    113.52 o
  -3   2   1     3251.91     3195.13     33.17 o
  -2   2   1     7713.26     7544.87    176.66 o
  -1   2   1     4254.01     4051.37    108.44 o
   0   2   1     2387.46     2174.75     41.53 o
   1   2   1     4257.09     4186.44    102.03 o
   2   2   1     7716.04     7600.59    221.42 o
   3   2   1     3248.20     3200.49     43.43 o
   4   2   1     7554.23     7686.31     56.27 o
   5   2   1     1397.38     1511.97     36.07 o
   6   2   1      770.81      739.90     13.51 o
   7   2   1      299.54      321.01     15.02 o
   8   2   1       76.96       71.91     17.14 o
   9   2   1      200.66      179.78     26.34 o
  10   2   1      185.90      198.27     40.75 o
  11   2   1       65.64      111.73     41.44 o
 -11   3   1       40.55       64.62     36.64 o
 -10   3   1      103.43       77.32     40.01 o
  -9   3   1       15.55       19.36     26.54 o
  -8   3   1       20.50       16.94     18.16 o
  -7   3   1      141.57      146.85     14.44 o
  -6   3   1      889.88      902.16     18.60 o
  -5   3   1     1801.48     1840.87     18.33 o
  -4   3   1      169.58      181.38      7.38 o
  -3   3   1      926.49      962.46     18.77 o
  -2   3   1      226.70      238.57     13.14 o
  -1   3   1     2343.70     2231.82     31.06 o
   0   3   1      204.69      171.49     21.90 o
   1   3   1     2340.92     2451.81    124.07 o
   2   3   1      226.29      235.83      9.91 o
   3   3   1      928.14      914.92     17.53 o
   4   3   1      169.32      194.66     11.98 o
   5   3   1     1801.20     1846.73     23.45 o
   6   3   1      888.73      891.87     25.19 o
   7   3   1      141.63      170.50     21.22 o
   8   3   1       20.67       17.30     18.68 o
   9   3   1       15.65       10.11     26.12 o
  10   3   1      103.74      154.62     38.66 o
  11   3   1       40.50       70.97     46.57 o
 -11   4   1      195.96      217.95     50.08 o
 -10   4   1        0.68        6.61     36.38 o
  -9   4   1      362.92      363.47     24.66 o
  -8   4   1      900.47      888.79     27.29 o
  -7   4   1      135.00      140.43     20.56 o
  -6   4   1      913.04      939.68     20.17 o
  -5   4   1      716.98      738.85     20.07 o
  -4   4   1      667.52      708.41     21.18 o
  -3   4   1       58.42       65.04      8.28 o
  -2   4   1     1740.43     1711.01     28.97 o
  -1   4   1     1061.63     1027.61     28.68 o
   0   4   1      102.00       78.05     22.86 o
   1   4   1     1061.05     1048.54     42.92 o
   2   4   1     1739.91     1792.80     86.12 o
   3   4   1       58.46       53.45      7.57 o
   4   4   1      666.82      667.36     30.43 o
   5   4   1      717.36      756.75     23.19 o
   6   4   1      913.53      935.45     23.09 o
   7   4   1      134.55      113.76     22.26 o
   8   4   1      900.61      963.29     30.25 o
   9   4   1      362.47      326.49     31.23 o
  10   4   1        0.66       -1.84     27.46 o
  11   4   1      196.26      197.44     51.40 o
 -11   5   1        8.77       38.45     68.49 o
 -10   5   1       70.61       95.95     31.37 o
  -9   5   1       22.26       17.06     21.42 o
  -8   5   1      320.24      297.39     25.14 o
  -7   5   1      659.98      639.11     26.89 o
  -6   5   1       96.14      109.54     14.41 o
  -5   5   1      308.68      323.69     15.10 o
  -4   5   1      415.03      419.50     15.25 o
  -3   5   1      363.43      359.95     25.49 o
  -2   5   1      918.40      929.17     25.67 o
  -1   5   1     8839.33     8726.44    174.92 o
   0   5   1      626.16      607.16     23.83 o
   1   5   1     8842.68     8977.25    241.99 o
   2   5   1      918.70      996.28     34.34 o
   3   5   1      362.91      388.40     26.82 o
   4   5   1      415.48      403.79     12.67 o
   5   5   1      309.57      285.78     22.17 o
   6   5   1       96.16      108.80     22.19 o
   7   5   1      660.74      638.13     27.53 o
   8   5   1      319.82      324.39     25.80 o
   9   5   1       22.16       27.48     22.14 o
  10   5   1       70.69      107.28     28.58 o
  11   5   1        8.72       21.86     45.20 o
 -10   6   1       44.36       43.63     31.86 o
  -9   6   1      100.80       83.62     22.37 o
  -8   6   1       10.75       12.81     24.94 o
  -7   6   1      135.19      121.04     23.45 o
  -6   6   1      232.66      251.41     22.82 o
  -5   6   1      194.66      201.55     12.06 o
  -4   6   1      750.63      760.42     22.16 o
  -3   6   1      432.63      439.97     16.17 o
  -2   6   1      747.07      789.67     36.16 o
  -1   6   1     1461.31     1730.18    185.41 o
   0   6   1     7725.85     8009.47    203.36 o
   1   6   1     1460.47     1648.78    175.58 o
   2   6   1      746.99      828.21     24.00 o
   3   6   1      432.40      451.65     18.74 o
   4   6   1      750.72      767.12     32.16 o
   5   6   1      194.41      167.32     22.27 o
   6   6   1      232.62      231.83     24.70 o
   7   6   1      135.32      102.67     23.77 o
   8   6   1       10.80        7.72     23.43 o
   9   6   1      100.97       91.09     23.90 o
  10   6   1       44.35       62.12     26.64 o
 -10   7   1        8.66        7.58     30.92 o
  -9   7   1       10.71        5.69     27.13 o
  -8   7   1       92.53       99.22     23.66 o
  -7   7   1      311.49      291.81     26.20 o
  -6   7   1      270.83      261.29     24.01 o
  -5   7   1     1366.17     1300.85     29.90 o
  -4   7   1      646.10      640.61     40.38 o
  -3   7   1      912.75      947.28     39.23 o
  -2   7   1      263.46      283.09     19.38 o
  -1   7   1       49.10       79.21     25.55 o
   0   7   1      113.34       91.09     25.40 o
   1   7   1       49.09       16.88     23.86 o
   2   7   1      262.79      259.87     20.10 o
   3   7   1      913.37      946.79     27.62 o
   4   7   1      646.13      667.21     37.18 o
   5   7   1     1366.49     1286.80     31.30 o
   6   7   1      270.76      285.85     35.17 o
   7   7   1      311.93      267.41     25.84 o
   8   7   1       92.86       98.10     23.99 o
   9   7   1       10.73       21.84     23.11 o
  10   7   1        8.68        3.73     32.22 o
 -10   8   1        0.98       -1.55     25.80 o
  -9   8   1       72.71       77.93     27.73 o
  -8   8   1       28.77       15.12     26.65 o
  -7   8   1      180.99      190.14     28.61 o
  -6   8   1      413.63      366.61     24.40 o
  -5   8   1      606.67      611.31     28.35 o
  -4   8   1     1607.50     1577.55     46.21 o
  -3   8   1      354.86      370.87     17.37 o
  -2   8   1       42.67       43.07     18.05 o
  -1   8   1       29.37       30.10     18.19 o
   0   8   1      498.66      422.96     31.15 o
   1   8   1       29.08       12.40     24.53 o
   2   8   1       42.76       65.63     32.30 o
   3   8   1      355.27      342.79     19.76 o
   4   8   1     1606.62     1616.28     49.49 o
   5   8   1      606.56      617.20     28.13 o
   6   8   1      413.89      362.32     26.12 o
   7   8   1      180.75      161.12     23.71 o
   8   8   1       28.97       21.91     22.15 o
   9   8   1       72.46       87.74     27.91 o
  10   8   1        0.97       33.08     31.90 o
  -9   9   1       42.73       47.30     27.26 o
  -8   9   1      114.15      125.42     30.66 o
  -7   9   1      306.84      353.26     32.73 o
  -6   9   1      276.30      265.52     30.31 o
  -5   9   1      618.00      598.85     34.30 o
  -4   9   1      472.52      540.54     36.32 o
  -3   9   1      448.46      436.15     18.42 o
  -2   9   1      666.65      660.24     32.06 o
  -1   9   1      178.57      200.72     45.58 o
   0   9   1       19.03       29.69     28.16 o
   1   9   1      178.77      192.49     57.89 o
   2   9   1      665.41      660.01     32.17 o
   3   9   1      448.36      446.90     23.39 o
   4   9   1      473.12      483.90     23.31 o
   5   9   1      617.45      574.71     25.31 o
   6   9   1      275.98      268.21     36.66 o
   7   9   1      306.77      288.58     31.56 o
   8   9   1      114.53      114.89     27.99 o
   9   9   1       42.92        4.39     28.02 o
  -9  10   1       23.28       26.49     28.69 o
  -8  10   1      149.02      190.30     30.02 o
  -7  10   1       22.61       11.47     26.91 o
  -6  10   1      291.79      267.92     30.89 o
  -5  10   1      215.42      254.70     31.85 o
  -4  10   1      744.44      748.43     46.00 o
  -3  10   1      212.63      215.02     34.54 o
  -2  10   1      113.73      118.15     25.56 o
  -1  10   1      108.00      128.32     34.15 o
   0  10   1      355.00      328.45     34.14 o
   1  10   1      107.78      108.66     31.01 o
   2  10   1      113.40       98.17     28.03 o
   3  10   1      212.91      233.56     26.61 o
   4  10   1      744.84      769.74     30.83 o
   5  10   1      215.85      197.84     27.57 o
   6  10   1      291.36      332.67     33.34 o
   7  10   1       22.72        3.24     29.53 o
   8  10   1      148.70      178.48     28.93 o
   9  10   1       23.31       -1.11     25.98 o
  -8  11   1        7.38        7.33     33.95 o
  -7  11   1      113.97       97.75     38.39 o
  -6  11   1        9.59       -9.26     34.19 o
  -5  11   1      120.02       48.90     43.01 o
  -4  11   1      398.12      363.19     37.82 o
  -3  11   1      114.75      102.06     27.24 o
  -2  11   1       16.76        9.79     28.56 o
  -1  11   1      105.21       97.39     29.97 o
   0  11   1      755.87      707.88     38.34 o
   1  11   1      105.34      122.29     38.87 o
   2  11   1       16.79       23.47     25.96 o
   3  11   1      114.76      100.35     25.19 o
   4  11   1      398.65      355.10     34.55 o
   5  11   1      120.50       81.67     30.71 o
   6  11   1        9.66      -16.26     32.71 o
   7  11   1      113.86       78.60     41.22 o
   8  11   1        7.42       17.94     34.98 o
  -7  12   1      156.96      131.60     40.77 o
  -6  12   1        7.27       69.46     35.23 o
  -5  12   1       91.53       75.13     32.94 o
  -4  12   1      221.20      196.10     33.21 o
  -3  12   1       88.42       78.39     37.46 o
  -2  12   1      126.32      110.91     28.83 o
  -1  12   1       83.50       68.03     31.01 o
   0  12   1       84.31       51.57     28.68 o
   1  12   1       83.56       89.08     28.69 o
   2  12   1      126.17       99.62     27.53 o
   3  12   1       88.39       82.28     32.78 o
   4  12   1      221.08      189.41     33.87 o
   5  12   1       91.82       57.95     31.88 o
   6  12   1        7.29       54.44     33.36 o
   7  12   1      157.22      137.41     46.33 o
  -6  13   1       50.95       -1.06     33.01 o
  -5  13   1       73.65       37.85     43.43 o
  -4  13   1        0.33      -28.28     32.95 o
  -3  13   1       60.36       43.64     38.98 o
  -2  13   1       16.94       11.57     27.29 o
  -1  13   1       14.43       36.45     26.77 o
   0  13   1       39.09       45.93     29.83 o
   1  13   1       14.49       15.48     26.87 o
   2  13   1       16.98       28.07     26.66 o
   3  13   1       60.55       63.63     33.27 o
   4  13   1        0.32      -15.42     33.02 o
   5  13   1       73.88       34.40     47.42 o
   6  13   1       50.81       52.35     36.38 o
  -5  14   1       37.74       43.62     34.80 o
  -4  14   1       17.49      -42.05     42.05 o
  -3  14   1       66.28       66.94     33.07 o
  -2  14   1      100.73      128.66     37.00 o
  -1  14   1       25.59        3.83     26.87 o
   0  14   1        5.11       53.48     43.48 o
   1  14   1       25.58       66.72     33.64 o
   2  14   1      100.61      117.45     37.95 o
   3  14   1       66.28       68.97     33.32 o
   4  14   1       17.41       -7.88     35.81 o
   5  14   1       37.75       17.88     35.91 o
  -3  15   1        1.40       29.36     31.39 o
  -2  15   1       48.88       50.13     37.55 o
  -1  15   1        0.15       35.44     26.91 o
   0  15   1        5.99       -0.23     27.78 o
   1  15   1        0.15       54.69     31.77 o
   2  15   1       48.88       99.15     36.64 o
   3  15   1        1.43       17.08     31.62 o
   2   0   2     8046.85     7975.21    191.34 o
   3   0   2     4114.24     4028.83     73.69 o
   4   0   2       58.55       66.53     10.00 o
   5   0   2      739.06      727.83     14.85 o
   6   0   2       67.99       65.64     10.88 o
   7   0   2      205.96      226.74     13.24 o
   8   0   2        9.92      -14.39     15.81 o
   9   0   2       74.19       65.19     32.69 o
  10   0   2      333.82      370.24     35.58 o
  11   0   2      243.19      276.99     56.19 o
 -11   1   2       29.42       16.71     38.77 o
 -10   1   2       14.63       10.08     36.64 o
  -9   1   2       28.54       40.75     37.10 o
  -8   1   2      395.33      383.79     16.43 o
  -7   1   2      257.66      263.50     18.21 o
  -6   1   2      120.32      111.51      9.12 o
  -5   1   2      268.07      268.45     10.27 o
  -4   1   2      134.48      135.83      8.19 o
  -3   1   2     6399.16     6088.65     44.72 o
  -2   1   2    16632.07    15850.91    231.87 o
  -1   1   2    15548.00    13827.74     89.16 o
   1   1   2    15544.36    14759.77    577.90 o
   2   1   2    16621.31    16226.79    424.37 o
   3   1   2     6398.66     6099.72    107.06 o
   4   1   2      133.93      135.19      8.72 o
   5   1   2      268.21      268.03     12.20 o
   6   1   2      120.52      115.38     11.47 o
   7   1   2      256.70      280.44     14.07 o
   8   1   2      395.24      380.84     27.64 o
   9   1   2       28.83       28.88     23.27 o
  10   1   2       14.65       -3.72     37.85 o
  11   1   2       29.47       28.74     42.41 o
 -11   2   2       48.22       23.70     37.79 o
 -10   2   2       14.24       -4.13     35.82 o
  -9   2   2      235.37      262.87     40.29 o
  -8   2   2       62.86       56.73     17.89 o
  -7   2   2       13.19       -4.19     16.55 o
  -6   2   2      731.12      724.23     21.93 o
  -5   2   2      993.25      967.67     19.96 o
  -4   2   2     1661.08     1725.21     21.78 o
  -3   2   2      675.46      677.79     14.57 o
  -2   2   2     1317.82     1349.17     30.87 o
  -1   2   2     2818.90     2827.31    121.21 o
   0   2   2     1091.86      990.07     45.01 o
   1   2   2     2819.52     2739.64     72.60 o
   2   2   2     1318.29     1451.09     96.63 o
   3   2   2      675.21      676.70     13.22 o
   4   2   2     1660.34     1705.41     17.04 o
   5   2   2      993.97     1015.22     26.43 o
   6   2   2      730.92      737.45     12.56 o
   7   2   2       13.08       -1.07     11.06 o
   8   2   2       62.76       49.46     17.54 o
   9   2   2      235.40      241.58     27.40 o
  10   2   2       14.28       19.02     33.79 o
  11   2   2       48.11       44.45     37.77 o
 -11   3   2      183.01      228.40     39.42 o
 -10   3   2       48.36       52.83     38.55 o
  -9   3   2      354.63      376.52     29.98 o
  -8   3   2       70.97       84.38     20.12 o
  -7   3   2      557.80      578.76     18.47 o
  -6   3   2      114.82      105.67     15.93 o
  -5   3   2      324.79      356.38     17.01 o
  -4   3   2      358.97      369.14     13.03 o
  -3   3   2      997.40     1018.66     22.50 o
  -2   3   2      265.84      253.01      8.15 o
  -1   3   2      278.44      249.85     20.38 o
   0   3   2     1224.15     1172.74     25.06 o
   1   3   2      279.17      271.86      9.25 o
   2   3   2      266.13      279.44     13.54 o
   3   3   2      995.86      984.67     26.46 o
   4   3   2      358.69      349.01     11.49 o
   5   3   2      323.58      358.70      7.65 o
   6   3   2      115.20      111.86      8.23 o
   7   3   2      556.96      556.14     24.90 o
   8   3   2       70.78       64.61     20.01 o
   9   3   2      354.71      365.13     29.84 o
  10   3   2       48.13       26.97     36.78 o
  11   3   2      183.40      206.76     47.87 o
 -11   4   2        3.03       -9.78     36.99 o
 -10   4   2      230.17      243.18     36.93 o
  -9   4   2      402.41      436.61     25.69 o
  -8   4   2      203.73      194.48     23.27 o
  -7   4   2        0.42       -7.86     19.08 o
  -6   4   2      456.61      461.97     18.67 o
  -5   4   2     2263.54     2331.64     38.72 o
  -4   4   2      327.09      341.30     13.38 o
  -3   4   2      788.09      839.34     25.93 o
  -2   4   2     1466.08     1420.36     34.75 o
  -1   4   2     1722.17     1658.26     24.51 o
   0   4   2      217.00      163.70     24.56 o
   1   4   2     1722.24     1714.28     56.30 o
   2   4   2     1465.50     1533.50     35.03 o
   3   4   2      787.60      810.04     28.31 o
   4   4   2      326.56      332.25     14.86 o
   5   4   2     2263.80     2281.72     34.36 o
   6   4   2      456.65      428.41     23.94 o
   7   4   2        0.42       -2.57     21.17 o
   8   4   2      203.27      196.54     23.61 o
   9   4   2      402.03      381.93     32.70 o
  10   4   2      230.45      286.13     31.97 o
  11   4   2        3.02       63.23     46.61 o
 -11   5   2       83.98      108.07     49.29 o
 -10   5   2       30.68       12.73     43.46 o
  -9   5   2       12.26        2.63     21.54 o
  -8   5   2       60.79       38.06     20.60 o
  -7   5   2       17.71       13.80     19.52 o
  -6   5   2       44.73       49.83     14.19 o
  -5   5   2       42.32       35.63      8.69 o
  -4   5   2      255.27      283.16     11.54 o
  -3   5   2      217.31      236.30     31.01 o
  -2   5   2       55.99       47.31     13.45 o
  -1   5   2     1983.16     2041.91     29.14 o
   0   5   2     1504.40     1509.83     52.42 o
   1   5   2     1984.82     1985.97     40.17 o
   2   5   2       55.82       77.85     14.68 o
   3   5   2      216.98      251.44     19.22 o
   4   5   2      255.61      278.82     17.81 o
   5   5   2       42.43       34.99      7.04 o
   6   5   2       44.81       21.84     21.75 o
   7   5   2       17.58       25.49     22.54 o
   8   5   2       60.81       46.53     23.37 o
   9   5   2       12.36       38.60     22.82 o
  10   5   2       30.69       40.00     28.00 o
  11   5   2       84.04       99.27     37.79 o
 -10   6   2       15.99       63.75     32.42 o
  -9   6   2       44.82       42.94     24.32 o
  -8   6   2       21.90       30.21     21.91 o
  -7   6   2      636.08      639.55     27.56 o
  -6   6   2      258.87      257.92     17.08 o
  -5   6   2      721.75      759.56     25.72 o
  -4   6   2      154.59      153.84     14.49 o
  -3   6   2      704.72      683.78     34.02 o
  -2   6   2      231.08      230.59     22.18 o
  -1   6   2     1541.88     1742.59     66.30 o
   0   6   2     4315.50     6995.09    636.79 o
   1   6   2     1541.97     1588.59     35.63 o
   2   6   2      230.38      242.38     18.32 o
   3   6   2      703.61      731.47     26.39 o
   4   6   2      155.07      140.74     14.64 o
   5   6   2      721.12      692.54     27.03 o
   6   6   2      258.65      253.07     24.94 o
   7   6   2      636.85      635.59     35.50 o
   8   6   2       21.86       12.59     23.48 o
   9   6   2       44.87       47.20     23.41 o
  10   6   2       15.95       12.73     26.29 o
 -10   7   2       30.37       15.59     28.53 o
  -9   7   2       90.43       97.63     25.66 o
  -8   7   2       10.05        4.27     22.15 o
  -7   7   2      241.02      233.28     25.20 o
  -6   7   2      103.83      102.01     21.97 o
  -5   7   2      687.79      634.10     24.31 o
  -4   7   2       67.12       60.64     13.69 o
  -3   7   2      112.57      111.19     13.45 o
  -2   7   2      120.96      121.08     17.86 o
  -1   7   2      553.44      621.63     27.56 o
   0   7   2       79.56       58.21     24.54 o
   1   7   2      552.89      628.72     28.53 o
   2   7   2      120.43      119.81     17.72 o
   3   7   2      112.53      110.47     16.30 o
   4   7   2       67.37       51.24     13.49 o
   5   7   2      687.67      637.82     26.02 o
   6   7   2      103.70       99.05     23.63 o
   7   7   2      241.19      247.73     25.79 o
   8   7   2       10.08       23.62     22.78 o
   9   7   2       90.51       92.56     24.17 o
  10   7   2       30.43       22.95     27.86 o
 -10   8   2        1.57       12.83     26.29 o
  -9   8   2       26.07       36.08     27.52 o
  -8   8   2       26.26       22.07     27.36 o
  -7   8   2      191.68      217.92     29.62 o
  -6   8   2       40.89       12.23     32.79 o
  -5   8   2      275.44      258.60     21.39 o
  -4   8   2      674.66      684.37     31.70 o
  -3   8   2      990.29      985.20     43.47 o
  -2   8   2      289.53      304.70     22.54 o
  -1   8   2      129.46      162.75     26.55 o
   0   8   2        6.43      -14.19     27.24 o
   1   8   2      128.73      158.82     25.92 o
   2   8   2      289.91      289.76     20.50 o
   3   8   2      990.53     1059.34     29.19 o
   4   8   2      675.03      701.01     30.51 o
   5   8   2      275.58      231.54     23.90 o
   6   8   2       41.05       12.77     24.22 o
   7   8   2      191.79      216.94     26.04 o
   8   8   2       26.30       12.18     23.92 o
   9   8   2       26.13       17.57     26.13 o
  10   8   2        1.57       10.05     31.59 o
  -9   9   2      237.64      254.21     30.97 o
  -8   9   2      140.29      150.82     29.10 o
  -7   9   2      123.47      103.05     29.06 o
  -6   9   2       18.92      -21.52     28.13 o
  -5   9   2      223.75      233.63     29.56 o
  -4   9   2      462.83      491.14     30.36 o
  -3   9   2       58.05       57.77     29.21 o
  -2   9   2      883.14      901.20     26.75 o
  -1   9   2       52.49       80.75     31.32 o
   0   9   2        8.50       -3.92     29.61 o
   1   9   2       52.59       52.94     24.09 o
   2   9   2      883.32      903.40     29.23 o
   3   9   2       57.99       72.45     19.19 o
   4   9   2      463.28      425.71     28.37 o
   5   9   2      223.44      223.11     22.68 o
   6   9   2       18.98       14.78     23.23 o
   7   9   2      123.30      135.52     30.19 o
   8   9   2      140.22      151.17     30.55 o
   9   9   2      237.79      278.12     30.81 o
  -9  10   2       31.29       27.36     30.17 o
  -8  10   2      116.64      100.13     34.19 o
  -7  10   2      112.82      117.56     35.35 o
  -6  10   2      245.77      234.95     38.64 o
  -5  10   2      163.94      142.22     40.36 o
  -4  10   2      448.50      468.09     50.69 o
  -3  10   2      400.91      385.58     31.14 o
  -2  10   2      859.08      805.30     39.31 o
  -1  10   2      636.70      614.75     35.34 o
   0  10   2      308.80      276.64     33.51 o
   1  10   2      635.92      624.85     31.77 o
   2  10   2      860.33      907.08     38.11 o
   3  10   2      401.13      376.27     22.20 o
   4  10   2      448.17      447.17     28.95 o
   5  10   2      164.10      142.47     26.41 o
   6  10   2      246.06      226.34     29.21 o
   7  10   2      112.85      120.24     30.50 o
   8  10   2      116.62      108.90     30.07 o
   9  10   2       31.20       53.52     26.45 o
  -8  11   2        7.63       47.66     34.77 o
  -7  11   2      168.26      155.71     38.28 o
  -6  11   2       55.47       48.32     37.61 o
  -5  11   2        5.36        6.33     34.76 o
  -4  11   2      378.22      378.06     45.83 o
  -3  11   2      365.77      352.73     31.37 o
  -2  11   2      533.48      484.47     33.76 o
  -1  11   2      151.64      141.34     31.37 o
   0  11   2       34.31       55.99     25.83 o
   1  11   2      151.20      123.61     27.55 o
   2  11   2      533.86      543.96     35.07 o
   3  11   2      366.53      362.38     23.18 o
   4  11   2      378.89      340.66     28.32 o
   5  11   2        5.42       -7.33     24.83 o
   6  11   2       55.82       54.65     25.46 o
   7  11   2      168.20      178.45     36.99 o
   8  11   2        7.63       53.13     35.55 o
  -7  12   2       63.96       32.75     43.91 o
  -6  12   2       57.90       69.27     36.17 o
  -5  12   2       43.70       59.85     35.77 o
  -4  12   2      149.60      177.95     38.24 o
  -3  12   2       78.61       28.95     40.30 o
  -2  12   2       18.20       18.27     24.54 o
  -1  12   2        2.83       14.33     26.98 o
   0  12   2       19.34       26.80     27.44 o
   1  12   2        2.80      -20.05     26.80 o
   2  12   2       18.10       32.91     25.35 o
   3  12   2       78.74       95.90     31.93 o
   4  12   2      149.68      141.22     32.64 o
   5  12   2       43.63       15.25     30.09 o
   6  12   2       57.82       58.13     38.11 o
   7  12   2       63.85       19.30     39.07 o
  -6  13   2       85.44       71.79     34.24 o
  -5  13   2       26.54        9.84     36.26 o
  -4  13   2        0.26       37.55     34.07 o
  -3  13   2       77.20       33.58     36.37 o
  -2  13   2        7.51        1.89     28.05 o
  -1  13   2       61.77       94.77     25.03 o
   0  13   2       35.53       23.84     25.83 o
   1  13   2       61.75       97.77     50.21 o
   2  13   2        7.51      -19.33     26.12 o
   3  13   2       77.26      101.54     32.66 o
   4  13   2        0.29       12.37     31.93 o
   5  13   2       26.53      -24.60     35.39 o
   6  13   2       85.47      115.04     39.20 o
  -5  14   2       10.10       -8.20     32.90 o
  -4  14   2       31.44       -5.41     33.48 o
  -3  14   2      146.12      144.91     33.67 o
  -2  14   2       24.56       -0.61     42.13 o
  -1  14   2        0.46      -16.21     25.62 o
   0  14   2       52.30       78.44     28.90 o
   1  14   2        0.47       43.70     38.14 o
   2  14   2       24.52       48.74     36.27 o
   3  14   2      146.01      222.95     34.92 o
   4  14   2       31.45       40.43     29.75 o
   5  14   2       10.11      -17.61     31.43 o
  -2  15   2        3.14      -15.02     36.49 o
  -1  15   2       19.33       27.97     28.77 o
   0  15   2       41.16       48.35     33.23 o
   1  15   2       19.32       95.67     27.11 o
   2  15   2        3.17       27.49     34.95 o
   1   0   3     4657.58     4970.54    291.24 o
   2   0   3     1911.47     1968.22     50.54 o
   3   0   3      930.29      994.44     19.70 o
   4   0   3      964.10      891.54     20.38 o
   5   0   3        0.02       -5.45      9.93 o
   6   0   3      863.79      851.49     19.31 o
   7   0   3     1347.64     1401.34     20.38 o
   8   0   3       19.72       32.29     21.55 o
   9   0   3       81.27       88.42     30.37 o
  10   0   3        5.16        1.42     31.68 o
  11   0   3        8.16      -11.53     49.98 o
 -11   1   3       67.22       69.11     42.95 o
 -10   1   3       80.33       78.15     34.76 o
  -9   1   3       93.73       70.97     36.82 o
  -8   1   3      133.87      144.03     17.66 o
  -7   1   3      644.19      672.57     21.19 o
  -6   1   3      747.16      773.96     14.38 o
  -5   1   3     1269.85     1257.43     19.65 o
  -4   1   3     1300.51     1366.68     15.55 o
  -3   1   3     1625.18     1533.20     19.54 o
  -2   1   3    10748.35    10069.76    101.74 o
  -1   1   3     5962.86     5158.55     66.18 o
   0   1   3     5250.61     6312.95    464.24 o
   1   1   3     5962.43     5392.75     91.00 o
   2   1   3    10748.95    10451.11    170.47 o
   3   1   3     1622.91     1575.83     32.56 o
   4   1   3     1299.82     1291.40     20.43 o
   5   1   3     1268.90     1244.57     17.14 o
   6   1   3      748.12      739.78     16.66 o
   7   1   3      644.93      696.60     16.73 o
   8   1   3      133.52      116.67     26.27 o
   9   1   3       93.55       91.52     24.88 o
  10   1   3       80.62      101.94     34.02 o
  11   1   3       67.01       93.67     39.32 o
 -11   2   3       74.77       94.76     38.63 o
 -10   2   3       31.68       23.54     33.92 o
  -9   2   3      201.41      187.93     38.04 o
  -8   2   3       54.10       50.97     17.98 o
  -7   2   3      150.55      147.31     18.21 o
  -6   2   3     1010.97     1029.02     23.05 o
  -5   2   3     1835.81     1871.72     30.60 o
  -4   2   3      868.54      878.99     21.83 o
  -3   2   3     4024.95     3831.15     30.28 o
  -2   2   3      145.15      134.55     12.22 o
  -1   2   3     4832.92     4673.83    106.64 o
   0   2   3     1030.98     1062.22     51.74 o
   1   2   3     4825.86     4548.29    102.31 o
   2   2   3      145.49      147.42     11.12 o
   3   2   3     4028.65     4003.30     74.74 o
   4   2   3      868.86      943.83     29.48 o
   5   2   3     1835.80     1962.10     32.73 o
   6   2   3     1011.12     1044.75     28.57 o
   7   2   3      150.62      121.15     18.92 o
   8   2   3       54.14       84.86     24.93 o
   9   2   3      201.65      203.67     28.27 o
  10   2   3       31.59       35.85     33.00 o
  11   2   3       74.67       66.53     46.55 o
 -11   3   3       18.85       40.93     35.66 o
 -10   3   3       20.63       48.54     35.51 o
  -9   3   3       64.63       52.02     25.06 o
  -8   3   3        6.48       11.38     19.00 o
  -7   3   3       56.94       51.44     18.42 o
  -6   3   3      260.19      256.57     18.89 o
  -5   3   3      611.26      615.09     18.53 o
  -4   3   3     1739.86     1826.98     26.48 o
  -3   3   3     1138.79     1108.84     21.16 o
  -2   3   3     2366.89     2237.48     18.06 o
  -1   3   3     5595.22     5102.10     71.49 o
   0   3   3      250.93      258.63     24.22 o
   1   3   3     5597.11     5634.50    193.36 o
   2   3   3     2367.60     2372.60     87.95 o
   3   3   3     1137.08     1109.96     18.29 o
   4   3   3     1738.01     1827.15     47.77 o
   5   3   3      611.95      657.15     23.13 o
   6   3   3      259.67      231.00     21.87 o
   7   3   3       56.95       59.76     21.01 o
   8   3   3        6.49       14.60     20.81 o
   9   3   3       64.77       46.54     29.22 o
  10   3   3       20.72       36.32     27.45 o
  11   3   3       18.92       13.29     38.91 o
 -11   4   3       52.22       77.22     36.07 o
 -10   4   3       86.16       86.09     35.23 o
  -9   4   3       20.96       13.94     20.40 o
  -8   4   3      244.29      210.58     22.94 o
  -7   4   3      169.68      245.14     41.44 o
  -6   4   3       41.68       49.89     15.74 o
  -5   4   3      674.66      685.06     16.58 o
  -4   4   3      279.62      314.31     17.97 o
  -3   4   3      520.53      528.61     12.44 o
  -2   4   3      240.65      222.62     10.24 o
  -1   4   3       23.79       44.94     12.30 o
   0   4   3      338.83      368.39     15.28 o
   1   4   3       23.96       34.78      8.41 o
   2   4   3      240.65      245.96     20.46 o
   3   4   3      519.92      515.01     16.14 o
   4   4   3      279.65      289.69     21.31 o
   5   4   3      673.97      675.73     15.55 o
   6   4   3       41.88       39.67     21.30 o
   7   4   3      170.19      134.13     23.23 o
   8   4   3      243.71      230.87     24.09 o
   9   4   3       21.13       24.97     29.38 o
  10   4   3       86.43       97.37     28.55 o
  11   4   3       52.12       43.76     34.60 o
 -11   5   3      208.91      169.74     47.90 o
 -10   5   3        6.09       25.11     33.02 o
  -9   5   3      104.30       97.33     22.25 o
  -8   5   3      536.59      506.25     27.28 o
  -7   5   3       86.38       94.31     20.13 o
  -6   5   3      294.42      313.00     18.18 o
  -5   5   3      117.21      101.11     11.26 o
  -4   5   3      306.94      300.29      8.89 o
  -3   5   3      736.35      737.36     16.94 o
  -2   5   3      361.64      346.59     27.47 o
  -1   5   3     2476.64     2369.86     55.54 o
   0   5   3     1388.03     1341.40     39.38 o
   1   5   3     2477.88     2474.37     91.71 o
   2   5   3      361.14      411.45     31.00 o
   3   5   3      736.72      783.20     22.75 o
   4   5   3      306.64      307.63     15.84 o
   5   5   3      117.75       95.16     22.00 o
   6   5   3      295.39      275.39     23.82 o
   7   5   3       86.13       85.00     23.37 o
   8   5   3      537.55      501.39     27.86 o
   9   5   3      104.50      114.47     23.93 o
  10   5   3        6.15       -2.55     29.22 o
  11   5   3      208.98      175.16     38.65 o
 -10   6   3      132.37      179.86     32.80 o
  -9   6   3       13.94        8.69     24.64 o
  -8   6   3      241.78      254.67     27.91 o
  -7   6   3      770.86      794.77     28.55 o
  -6   6   3      130.18      156.73     36.39 o
  -5   6   3      133.02      131.70     17.81 o
  -4   6   3      706.59      689.90     17.51 o
  -3   6   3      844.77      837.83     23.77 o
  -2   6   3     1651.19     1720.22     71.68 o
  -1   6   3     1146.89     1237.69     74.79 o
   0   6   3     2016.34     2428.14    180.95 o
   1   6   3     1145.17     1171.62     29.10 o
   2   6   3     1650.74     1791.80     78.18 o
   3   6   3      844.75      860.10     19.80 o
   4   6   3      706.87      749.73     29.71 o
   5   6   3      132.63       98.61     22.02 o
   6   6   3      129.70      128.06     24.66 o
   7   6   3      771.18      747.02     30.44 o
   8   6   3      242.59      281.41     26.27 o
   9   6   3       13.89        2.27     22.93 o
  10   6   3      132.61      139.37     30.73 o
 -10   7   3       25.50      -20.44     29.88 o
  -9   7   3        9.60       -1.82     25.71 o
  -8   7   3       64.69       53.68     26.94 o
  -7   7   3      747.22      721.30     32.01 o
  -6   7   3      517.50      510.12     25.51 o
  -5   7   3     1002.03      950.39     31.72 o
  -4   7   3      867.03      853.67     32.04 o
  -3   7   3      313.60      334.19     17.98 o
  -2   7   3      606.74      567.21     30.18 o
  -1   7   3      362.15      447.07     20.32 o
   0   7   3      185.36      157.42     26.94 o
   1   7   3      362.63      407.74     23.80 o
   2   7   3      606.01      601.16     24.67 o
   3   7   3      313.29      323.23     18.80 o
   4   7   3      867.51      878.42     28.46 o
   5   7   3     1001.55      960.41     29.19 o
   6   7   3      518.09      502.09     33.02 o
   7   7   3      747.35      728.97     30.46 o
   8   7   3       64.69       67.59     24.50 o
   9   7   3        9.67        1.57     22.49 o
  10   7   3       25.41       10.03     28.08 o
 -10   8   3       50.34       22.33     23.31 o
  -9   8   3       18.37       29.29     25.08 o
  -8   8   3       74.86       89.14     28.12 o
  -7   8   3      125.96      123.08     27.11 o
  -6   8   3      260.10      242.57     29.30 o
  -5   8   3     1026.89     1019.04     40.15 o
  -4   8   3      884.19      892.02     28.74 o
  -3   8   3      294.62      286.23     22.62 o
  -2   8   3      172.40      163.77     19.39 o
  -1   8   3      256.42      283.70     24.42 o
   0   8   3     1279.14     1296.54     30.84 o
   1   8   3      255.48      270.20     24.28 o
   2   8   3      172.30      168.95     22.87 o
   3   8   3      294.63      307.52     20.07 o
   4   8   3      883.53      895.13     22.94 o
   5   8   3     1027.47     1007.89     27.55 o
   6   8   3      259.96      231.84     26.41 o
   7   8   3      125.83      156.23     25.48 o
   8   8   3       74.83       72.90     22.89 o
   9   8   3       18.58        2.57     27.23 o
  10   8   3       50.43       97.01     34.72 o
  -9   9   3       16.33       50.55     27.43 o
  -8   9   3      105.96      115.94     26.95 o
  -7   9   3       24.34       27.91     26.36 o
  -6   9   3       43.71        2.20     26.66 o
  -5   9   3      421.81      343.66     34.81 o
  -4   9   3      717.41      724.33     38.67 o
  -3   9   3     1003.48      988.42     85.27 o
  -2   9   3      104.28      149.76     36.49 o
  -1   9   3      103.14      109.22     14.93 o
   0   9   3      178.44      148.08     27.56 o
   1   9   3      103.25       91.96     25.24 o
   2   9   3      104.08       96.76     24.27 o
   3   9   3     1003.13      975.45     26.79 o
   4   9   3      715.91      712.96     30.11 o
   5   9   3      421.69      398.42     24.32 o
   6   9   3       43.31       21.31     21.65 o
   7   9   3       24.28       32.76     28.34 o
   8   9   3      105.87      157.21     30.73 o
   9   9   3       16.40       23.21     28.34 o
  -9  10   3        1.73       21.85     27.29 o
  -8  10   3      106.58      116.71     33.46 o
  -7  10   3       24.81       36.42     33.54 o
  -6  10   3        8.48        8.77     36.29 o
  -5  10   3       15.76       16.78     34.99 o
  -4  10   3      161.57      144.51     73.92 o
  -3  10   3      188.91      193.19     22.05 o
  -2  10   3      623.28      606.90     29.70 o
  -1  10   3      226.11      208.71     26.36 o
   0  10   3       12.37       54.68     52.41 o
   1  10   3      225.91      203.59     27.52 o
   2  10   3      622.74      682.75     26.80 o
   3  10   3      188.99      236.21     21.50 o
   4  10   3      161.88      178.68     26.93 o
   5  10   3       15.61       -8.58     28.19 o
   6  10   3        8.41       -9.88     25.13 o
   7  10   3       24.73       50.19     28.83 o
   8  10   3      106.59      118.69     30.62 o
   9  10   3        1.75       42.82     26.77 o
  -8  11   3        8.04        6.12     33.33 o
  -7  11   3      110.97      122.86     39.09 o
  -6  11   3      396.65      451.77     82.81 o
  -5  11   3      137.58      125.84     38.12 o
  -4  11   3       21.62       37.47     39.38 o
  -3  11   3      653.79      563.86     63.38 o
  -2  11   3       70.95       50.84     23.12 o
  -1  11   3       29.24        6.14     25.07 o
   0  11   3      864.70      839.78     33.25 o
   1  11   3       29.16       -7.61     25.72 o
   2  11   3       70.75       98.26     29.26 o
   3  11   3      654.12      629.81     24.84 o
   4  11   3       21.45       -2.13     26.41 o
   5  11   3      137.60      110.26     26.03 o
   6  11   3      396.96      395.86     32.20 o
   7  11   3      110.94      106.04     30.56 o
   8  11   3        8.05        3.24     29.82 o
  -7  12   3       82.23       56.84     32.63 o
  -6  12   3       37.81       35.41     35.34 o
  -5  12   3       37.77       15.25     35.43 o
  -4  12   3       37.47       -3.46     46.50 o
  -3  12   3      245.92      249.72     54.61 o
  -2  12   3       13.40        8.14     23.68 o
  -1  12   3      534.10      469.57     29.61 o
   0  12   3      262.74      213.37     27.22 o
   1  12   3      533.26      473.71     31.69 o
   2  12   3       13.47        2.44     37.00 o
   3  12   3      246.11      264.84     32.89 o
   4  12   3       37.51       39.58     29.29 o
   5  12   3       37.92       24.33     28.63 o
   6  12   3       37.75      -34.41     35.75 o
   7  12   3       82.25       67.41     39.58 o
  -6  13   3       35.02       36.28     33.99 o
  -5  13   3       22.80       29.92     33.90 o
  -4  13   3       24.88      -15.74     44.53 o
  -3  13   3       94.95       23.34     61.68 o
  -2  13   3       16.34       -4.89     30.25 o
  -1  13   3       29.11       33.98     24.94 o
   0  13   3       36.39       56.49     27.71 o
   1  13   3       29.05       51.83     26.69 o
   2  13   3       16.37       15.96     26.69 o
   3  13   3       94.95      123.56     31.00 o
   4  13   3       24.83       36.27     32.60 o
   5  13   3       22.80      -24.46     31.08 o
   6  13   3       35.21       -6.75     47.88 o
  -4  14   3        2.94      -17.39     37.79 o
  -3  14   3       10.32      -23.27     34.96 o
  -2  14   3        9.88      -29.53     29.53 o
  -1  14   3        7.77       12.24     25.44 o
   0  14   3       37.22       86.13     26.76 o
   1  14   3        7.75       37.51     29.46 o
   2  14   3        9.92       54.23     36.69 o
   3  14   3       10.31       27.86     32.41 o
   4  14   3        2.94      -12.63     28.72 o
  -2  15   3        8.05      -22.69     67.75 o
  -1  15   3        7.60       14.71     31.38 o
   0  15   3       76.80      151.48     37.14 o
   1  15   3        7.61       34.48     26.43 o
   2  15   3        8.12       60.65     33.99 o
   0   0   4    41603.43    37872.47    394.35 o
   1   0   4        0.73        2.07      5.68 o
   2   0   4       51.22       55.68      7.55 o
   3   0   4     1467.82     1510.82     23.47 o
   4   0   4      182.29      167.32     13.65 o
   5   0   4     1411.54     1444.39     21.69 o
   6   0   4      582.31      581.11     14.64 o
   7   0   4      881.74      894.53     22.28 o
   8   0   4      801.59      828.45     29.90 o
   9   0   4      208.19      169.48     23.88 o
  10   0   4       71.57       79.13     34.23 o
  11   0   4        0.24       -2.69     45.09 o
 -11   1   4      221.21      290.42     54.40 o
 -10   1   4       12.55        9.85     34.67 o
  -9   1   4       37.67        9.38     32.57 o
  -8   1   4      108.97      110.18     17.17 o
  -7   1   4      500.53      478.53     19.92 o
  -6   1   4      985.08      978.57     16.19 o
  -5   1   4      204.39      193.89     10.43 o
  -4   1   4      379.93      353.76     27.55 o
  -3   1   4     1062.58     1001.98     16.64 o
  -2   1   4     3380.95     3174.36     46.67 o
  -1   1   4    11102.82    10395.57    163.41 o
   0   1   4     7749.22     8439.22    343.90 o
   1   1   4    11102.33    10253.37     88.74 o
   2   1   4     3381.02     3323.51     83.10 o
   3   1   4     1061.60     1062.95     18.68 o
   4   1   4      379.89      348.11     19.12 o
   5   1   4      204.43      198.40     11.15 o
   6   1   4      984.94      988.15     27.44 o
   7   1   4      500.43      503.03     16.23 o
   8   1   4      109.22      115.95     26.79 o
   9   1   4       37.71       29.68     24.54 o
  10   1   4       12.59       24.70     34.31 o
  11   1   4      221.39      312.06     57.52 o
 -11   2   4      137.24      131.52     36.64 o
 -10   2   4      160.35      167.00     38.52 o
  -9   2   4      221.76      182.44     39.25 o
  -8   2   4      689.85      707.64     33.51 o
  -7   2   4      461.93      509.12     21.96 o
  -6   2   4      172.11      155.63     17.39 o
  -5   2   4      983.87     1004.19     22.28 o
  -4   2   4      772.28      801.74     17.97 o
  -3   2   4     2341.27     2169.42     33.21 o
  -2   2   4     1531.45     1493.10     34.26 o
  -1   2   4     4792.17     4392.65     36.76 o
   0   2   4     1259.10     1208.88     52.44 o
   1   2   4     4792.55     4516.47     77.15 o
   2   2   4     1532.15     1592.27     46.65 o
   3   2   4     2339.61     2242.75     36.70 o
   4   2   4      770.95      762.91     23.22 o
   5   2   4      984.71     1018.57     25.05 o
   6   2   4      172.51      188.35     16.19 o
   7   2   4      460.79      461.30     22.27 o
   8   2   4      689.82      686.42     26.35 o
   9   2   4      221.90      227.75     30.19 o
  10   2   4      159.94      142.29     39.95 o
  11   2   4      136.75      132.88     39.37 o
 -11   3   4      117.02      119.67     37.63 o
 -10   3   4       59.91       66.83     37.79 o
  -9   3   4      182.68      204.98     27.23 o
  -8   3   4       92.28       91.01     26.05 o
  -7   3   4      366.14      365.16     22.76 o
  -6   3   4      106.25       99.35     17.29 o
  -5   3   4       26.26       38.68     17.55 o
  -4   3   4       36.15       61.72     13.15 o
  -3   3   4      353.85      357.83     14.70 o
  -2   3   4     4090.55     4006.11     25.98 o
  -1   3   4     1110.75     1083.99     12.92 o
   0   3   4     4434.05     4194.22    144.04 o
   1   3   4     1110.24     1080.79     39.71 o
   2   3   4     4089.23     3948.88     53.70 o
   3   3   4      354.35      357.34     12.49 o
   4   3   4       36.27       42.18     20.63 o
   5   3   4       26.30       30.75     20.32 o
   6   3   4      106.47       93.88     20.94 o
   7   3   4      367.05      326.80     23.77 o
   8   3   4       91.95      117.34     22.12 o
   9   3   4      183.13      172.24     30.88 o
  10   3   4       59.96       44.32     27.91 o
  11   3   4      117.02      102.27     36.36 o
 -11   4   4       30.47       15.53     34.93 o
 -10   4   4       23.00        6.35     33.86 o
  -9   4   4      143.69      141.72     21.68 o
  -8   4   4      102.88       95.10     27.41 o
  -7   4   4      136.13      124.54     19.32 o
  -6   4   4       23.43       24.71     17.66 o
  -5   4   4       46.61       56.74     11.79 o
  -4   4   4       59.28       60.01     13.51 o
  -3   4   4     3303.01     3404.27     89.21 o
  -2   4   4     2144.62     2064.95     22.34 o
  -1   4   4     3124.27     2961.33     47.61 o
   0   4   4      282.59      303.01     22.64 o
   1   4   4     3125.17     3022.34     69.01 o
   2   4   4     2145.72     2156.76     69.52 o
   3   4   4     3300.25     3513.36    139.30 o
   4   4   4       59.05       44.79      9.06 o
   5   4   4       46.42       57.96     22.05 o
   6   4   4       23.50       20.39     21.59 o
   7   4   4      136.54      137.95     23.17 o
   8   4   4      103.02       86.81     22.91 o
   9   4   4      143.56      140.09     30.89 o
  10   4   4       22.96       13.92     26.93 o
  11   4   4       30.55       -8.71     38.93 o
 -11   5   4       62.41       63.29     34.85 o
 -10   5   4       41.62       18.73     34.76 o
  -9   5   4       45.31       68.27     22.03 o
  -8   5   4       21.96       17.46     21.44 o
  -7   5   4       10.04       10.18     25.82 o
  -6   5   4      290.12      324.13     21.10 o
  -5   5   4      168.54      175.43     13.20 o
  -4   5   4      373.98      369.64     13.94 o
  -3   5   4      842.04      845.47     12.47 o
  -2   5   4       71.57       44.81     13.72 o
  -1   5   4      347.23      339.24     20.83 o
   0   5   4     5943.60     5380.94    201.07 o
   1   5   4      347.86      310.81     13.74 o
   2   5   4       72.13       44.89     22.83 o
   3   5   4      841.71      862.78     34.12 o
   4   5   4      374.28      373.35     11.25 o
   5   5   4      168.72      149.74     23.03 o
   6   5   4      290.67      300.99     25.26 o
   7   5   4       10.21        5.03     22.86 o
   8   5   4       21.74        1.55     23.81 o
   9   5   4       45.65       54.67     22.73 o
  10   5   4       41.73       63.13     29.04 o
  11   5   4       62.41       80.70     37.49 o
 -10   6   4       43.42       34.19     42.40 o
  -9   6   4       18.49        5.01     23.26 o
  -8   6   4      105.22      114.58     26.05 o
  -7   6   4      357.46      398.85     30.50 o
  -6   6   4       26.77       23.84     20.11 o
  -5   6   4      206.31      208.52     14.28 o
  -4   6   4      406.45      407.32     11.57 o
  -3   6   4      168.75      154.25     10.77 o
  -2   6   4      150.32      131.97     12.28 o
  -1   6   4     1976.28     2067.13     49.16 o
   0   6   4     1429.42     1450.05     60.89 o
   1   6   4     1975.36     2012.29     43.77 o
   2   6   4      150.25      132.33     25.79 o
   3   6   4      168.84      179.69     14.99 o
   4   6   4      405.93      432.23     36.88 o
   5   6   4      206.07      177.98     23.62 o
   6   6   4       26.90       14.67     24.48 o
   7   6   4      356.95      339.96     27.07 o
   8   6   4      105.68      114.54     25.04 o
   9   6   4       18.56       23.10     22.52 o
  10   6   4       43.34       46.79     30.24 o
 -10   7   4       79.51       91.09     31.86 o
  -9   7   4       25.32       22.90     25.97 o
  -8   7   4       87.33       65.17     26.11 o
  -7   7   4      519.28      538.60     44.36 o
  -6   7   4      384.63      362.10     26.56 o
  -5   7   4       49.02       37.65     15.31 o
  -4   7   4      240.55      240.98     13.13 o
  -3   7   4      218.98      206.08     29.26 o
  -2   7   4        6.31       -6.78     19.09 o
  -1   7   4      158.52      150.92     13.93 o
   0   7   4     1387.64     1429.86     38.82 o
   1   7   4      157.94      158.31     10.92 o
   2   7   4        6.37        1.14     19.61 o
   3   7   4      219.42      202.96     17.41 o
   4   7   4      240.75      233.07     16.58 o
   5   7   4       48.81       37.68     23.00 o
   6   7   4      384.94      408.27     28.29 o
   7   7   4      519.41      534.04     29.10 o
   8   7   4       87.49       68.23     25.02 o
   9   7   4       25.32       20.38     22.78 o
  10   7   4       79.66       72.03     28.62 o
 -10   8   4       14.50       25.93     23.55 o
  -9   8   4       26.44       32.81     24.92 o
  -8   8   4      130.31      135.70     27.88 o
  -7   8   4       78.08       72.66     27.16 o
  -6   8   4      349.15      304.11     30.29 o
  -5   8   4      162.84      149.27     36.10 o
  -4   8   4      161.24      195.64     41.42 o
  -3   8   4       33.60       39.85     10.00 o
  -2   8   4      451.90      407.97     15.34 o
  -1   8   4      292.37      336.91     33.93 o
   0   8   4      264.78      239.21     14.57 o
   1   8   4      292.55      305.29     25.37 o
   2   8   4      452.06      449.15     24.99 o
   3   8   4       33.54       47.35     17.80 o
   4   8   4      161.22      148.79     16.76 o
   5   8   4      162.70      150.44     23.17 o
   6   8   4      349.19      337.33     25.02 o
   7   8   4       78.20       79.14     23.96 o
   8   8   4      130.40      172.05     25.09 o
   9   8   4       26.48       26.58     24.26 o
  10   8   4       14.52       54.77     55.02 o
  -9   9   4       26.38       20.77     25.49 o
  -8   9   4       53.21       76.31     26.73 o
  -7   9   4       58.82       70.56     27.40 o
  -6   9   4      360.65      355.19     30.73 o
  -5   9   4      495.05      479.29     33.95 o
  -4   9   4       19.50       12.59     18.34 o
  -3   9   4      816.39      773.17     33.16 o
  -2   9   4     1383.81     1322.57     46.92 o
  -1   9   4       81.38       48.54     22.51 o
   0   9   4      381.42      423.91     28.10 o
   1   9   4       81.20       78.35     25.79 o
   2   9   4     1384.31     1325.58     34.20 o
   3   9   4      816.05      813.72     25.18 o
   4   9   4       19.61        9.39     24.88 o
   5   9   4      495.61      484.27     24.40 o
   6   9   4      360.50      369.85     24.65 o
   7   9   4       59.08       66.78     24.30 o
   8   9   4       53.19       51.66     27.72 o
   9   9   4       26.26       27.01     25.57 o
  -8  10   4       15.44       36.03     42.51 o
  -7  10   4       11.23      -12.11     34.15 o
  -6  10   4       77.90       59.26     34.29 o
  -5  10   4      171.65      212.69     43.25 o
  -4  10   4      962.83      890.59     62.32 o
  -3  10   4      420.37      385.49     25.93 o
  -2  10   4      763.52      779.65     56.64 o
  -1  10   4      567.45      505.59     29.59 o
   0  10   4      325.93      313.74     28.32 o
   1  10   4      567.70      582.24     30.59 o
   2  10   4      763.30      778.65     64.67 o
   3  10   4      421.26      417.36     22.76 o
   4  10   4      963.35      970.21     32.89 o
   5  10   4      172.37      187.19     22.38 o
   6  10   4       77.58       46.33     31.69 o
   7  10   4       11.27       22.93     29.93 o
   8  10   4       15.44        1.57     29.14 o
  -8  11   4       29.80       55.83     36.49 o
  -7  11   4        8.60      -50.36     50.36 o
  -6  11   4       50.73       37.42     36.73 o
  -5  11   4       20.32       23.78     42.65 o
  -4  11   4       88.91      133.17     47.26 o
  -3  11   4       31.95       11.09     27.97 o
  -2  11   4       92.18       90.22     24.23 o
  -1  11   4      140.05       99.23     25.39 o
   0  11   4      214.84      233.30     28.44 o
   1  11   4      139.98      114.30     25.41 o
   2  11   4       91.66      103.00     22.45 o
   3  11   4       31.95       20.78     19.41 o
   4  11   4       88.52      116.07     25.39 o
   5  11   4       20.36       -3.22     23.83 o
   6  11   4       51.05       -1.02     28.85 o
   7  11   4        8.62        7.33     30.12 o
   8  11   4       29.85       44.89     29.06 o
  -7  12   4       95.16       78.32     48.35 o
  -6  12   4      132.92      137.72     34.25 o
  -5  12   4        0.52        9.79     34.08 o
  -4  12   4      311.95      350.30     37.73 o
  -3  12   4      151.54      180.47     32.16 o
  -2  12   4      517.73      491.51     40.52 o
  -1  12   4       66.57       45.54     24.76 o
   0  12   4        1.26        6.91     27.67 o
   1  12   4       66.57       85.06     26.58 o
   2  12   4      518.32      535.59     31.23 o
   3  12   4      151.38      224.43     32.76 o
   4  12   4      311.74      335.49     33.28 o
   5  12   4        0.51      -30.04     30.04 o
   6  12   4      133.09      143.64     63.19 o
   7  12   4       95.26      162.05     56.16 o
  -6  13   4      106.91      129.40     33.87 o
  -5  13   4       25.77       86.45     31.83 o
  -4  13   4       18.50       18.01     71.50 o
  -3  13   4        0.72      -33.51     60.83 o
  -2  13   4      137.87      140.05     40.44 o
  -1  13   4       28.88       33.53     24.88 o
   0  13   4        0.96        7.96     26.09 o
   1  13   4       28.97       15.96     27.04 o
   2  13   4      137.85      202.60     29.49 o
   3  13   4        0.70       17.70     29.03 o
   4  13   4       18.58       46.77     32.33 o
   5  13   4       25.74        5.76     35.33 o
   6  13   4      106.73       64.25     34.54 o
  -4  14   4        8.75      -35.44     35.44 o
  -3  14   4        0.78      -38.83     52.54 o
  -2  14   4       21.40      -15.58     36.50 o
  -1  14   4       41.53       19.04     29.53 o
   0  14   4       33.73       30.04     25.57 o
   1  14   4       41.55       94.69     40.48 o
   2  14   4       21.37       31.17     36.29 o
   3  14   4        0.79       77.17     33.00 o
   4  14   4        8.73       20.02     28.73 o
  -2  15   4      199.21      211.41     42.10 o
  -1  15   4       14.88       -7.96     31.24 o
   0  15   4       12.61       14.82     28.63 o
   1  15   4       14.91       70.35     25.32 o
   2  15   4      199.07      228.29     34.34 o
   1   0   5    38393.59    38270.40   1979.90 o
   2   0   5      267.48      272.89      9.17 o
   3   0   5     1045.45     1151.87     22.11 o
   4   0   5     2124.72     2018.10     26.84 o
   5   0   5     2871.01     2906.27     31.22 o
   6   0   5       18.35       20.17     10.49 o
   7   0   5     1108.08     1114.40     19.05 o
   8   0   5      659.48      689.24     28.30 o
   9   0   5      251.05      250.03     24.37 o
  10   0   5        4.15       14.25     32.81 o
  11   0   5       36.66       50.01     50.14 o
 -11   1   5       54.04       58.41     37.22 o
 -10   1   5      123.31      119.50     35.49 o
  -9   1   5       39.48       62.40     31.24 o
  -8   1   5      520.15      604.50     26.90 o
  -7   1   5      638.77      604.57     21.07 o
  -6   1   5      863.94      867.12     25.74 o
  -5   1   5      460.89      437.71     13.67 o
  -4   1   5      939.33      920.50     16.31 o
  -3   1   5     3305.72     3178.34     24.27 o
  -2   1   5     1094.02     1076.73     17.18 o
  -1   1   5     1192.54     1267.69     75.77 o
   0   1   5      186.56      175.82      9.60 o
   1   1   5     1192.94     1234.21     36.34 o
   2   1   5     1094.05     1103.46     25.31 o
   3   1   5     3305.61     3360.68     59.00 o
   4   1   5      939.10      960.17     15.02 o
   5   1   5      459.99      419.98     10.74 o
   6   1   5      864.33      831.49     16.93 o
   7   1   5      639.79      636.46     21.76 o
   8   1   5      519.06      531.14     30.30 o
   9   1   5       39.66       32.44     26.01 o
  10   1   5      123.40       85.00     39.63 o
  11   1   5       53.78       58.62     35.40 o
 -11   2   5        6.58       10.35     35.62 o
 -10   2   5       95.10       78.26     35.82 o
  -9   2   5      192.32      143.22     32.25 o
  -8   2   5      311.85      325.91     20.87 o
  -7   2   5      465.43      472.78     21.70 o
  -6   2   5      427.74      438.73     20.21 o
  -5   2   5      260.76      261.01      8.98 o
  -4   2   5     1867.61     1887.93     37.16 o
  -3   2   5      192.54      178.18     10.54 o
  -2   2   5     2109.11     2021.63     32.60 o
  -1   2   5     7136.40     6691.80     51.03 o
   0   2   5       50.89       56.76     15.76 o
   1   2   5     7140.91     6898.28    156.29 o
   2   2   5     2109.69     2007.89     36.97 o
   3   2   5      192.33      184.14     10.46 o
   4   2   5     1867.90     1919.64     27.04 o
   5   2   5      260.33      256.48     20.64 o
   6   2   5      427.12      445.87     17.17 o
   7   2   5      466.20      411.32     23.46 o
   8   2   5      311.46      361.00     39.92 o
   9   2   5      192.10      194.29     35.82 o
  10   2   5       95.23      119.74     40.24 o
  11   2   5        6.56       -5.66     36.84 o
 -11   3   5       49.37       87.07     36.56 o
 -10   3   5      462.83      424.24     40.03 o
  -9   3   5       31.24       17.66     35.28 o
  -8   3   5       65.16       58.04     24.58 o
  -7   3   5      125.52      135.27     19.07 o
  -6   3   5      313.45      320.09     19.24 o
  -5   3   5      388.05      440.82     16.63 o
  -4   3   5     1217.33     1293.12     20.51 o
  -3   3   5     3641.75     3614.92     37.90 o
  -2   3   5      498.28      467.64     10.68 o
  -1   3   5       60.43       56.89      9.01 o
   0   3   5     2245.89     2066.18     49.20 o
   1   3   5       60.70       69.96      8.50 o
   2   3   5      498.27      499.90     15.74 o
   3   3   5     3641.91     3834.43     86.14 o
   4   3   5     1218.55     1188.47     25.35 o
   5   3   5      387.77      413.75     23.67 o
   6   3   5      313.09      322.07     23.31 o
   7   3   5      125.51      148.56     22.64 o
   8   3   5       64.90       44.18     21.00 o
   9   3   5       31.17       38.26     29.72 o
  10   3   5      463.43      458.39     34.44 o
  11   3   5       49.36       73.72     39.90 o
 -11   4   5      172.43      123.40     37.90 o
 -10   4   5       41.01       29.50     34.21 o
  -9   4   5      476.17      478.67     25.97 o
  -8   4   5       59.26       91.34     26.39 o
  -7   4   5      142.37      145.69     20.21 o
  -6   4   5       98.34       98.89     20.69 o
  -5   4   5      681.81      725.39     27.10 o
  -4   4   5       73.59       72.68     13.75 o
  -3   4   5     2658.47     2816.63     33.24 o
  -2   4   5     1429.98     1413.06     16.24 o
  -1   4   5      485.80      480.25     20.18 o
   0   4   5      964.84     1083.15     60.50 o
   1   4   5      485.45      534.11     24.62 o
   2   4   5     1428.70     1463.92     30.03 o
   3   4   5     2656.19     2799.30     50.21 o
   4   4   5       73.88       82.57      7.72 o
   5   4   5      681.70      693.44     26.19 o
   6   4   5       98.38      112.23     22.88 o
   7   4   5      142.06      130.42     23.63 o
   8   4   5       59.13       85.07     22.89 o
   9   4   5      476.84      512.81     35.46 o
  10   4   5       41.06       45.24     28.89 o
  11   4   5      172.46      176.07     39.61 o
 -11   5   5       93.17      142.35     31.61 o
 -10   5   5      292.30      308.59     36.31 o
  -9   5   5       53.66       60.41     21.15 o
  -8   5   5      197.01      194.27     27.91 o
  -7   5   5      217.80      230.50     20.77 o
  -6   5   5      459.23      499.83     25.09 o
  -5   5   5      100.76       98.89     14.21 o
  -4   5   5      110.80      101.35     14.54 o
  -3   5   5      317.26      302.89     11.36 o
  -2   5   5      677.25      662.13     17.80 o
  -1   5   5      723.60      747.74     15.78 o
   0   5   5       95.73      100.28     28.46 o
   1   5   5      725.02      774.07     31.93 o
   2   5   5      677.00      683.48     17.82 o
   3   5   5      317.45      306.87     21.16 o
   4   5   5      110.94       97.49      7.48 o
   5   5   5      100.83      120.88     22.25 o
   6   5   5      457.78      502.09     27.31 o
   7   5   5      217.81      212.45     25.19 o
   8   5   5      197.32      183.25     25.62 o
   9   5   5       53.55       57.09     22.31 o
  10   5   5      292.37      333.65     33.03 o
  11   5   5       93.06      138.40     36.24 o
 -10   6   5       35.14       16.24     37.76 o
  -9   6   5       63.84       52.10     21.71 o
  -8   6   5       28.66       38.69     26.75 o
  -7   6   5      322.59      316.04     28.70 o
  -6   6   5      287.71      292.80     23.15 o
  -5   6   5      193.37      216.95     20.49 o
  -4   6   5      847.06      811.44     18.63 o
  -3   6   5      678.42      687.26     16.95 o
  -2   6   5      716.85      754.97     42.37 o
  -1   6   5      614.96      635.32     30.97 o
   0   6   5     3696.88     4002.01    176.72 o
   1   6   5      615.17      643.61     33.11 o
   2   6   5      716.42      746.09     18.15 o
   3   6   5      676.89      616.31     24.11 o
   4   6   5      846.95      873.71     24.47 o
   5   6   5      193.64      169.47     22.94 o
   6   6   5      287.22      271.15     26.28 o
   7   6   5      322.58      291.73     26.64 o
   8   6   5       28.64       26.88     24.14 o
   9   6   5       63.96       49.82     22.32 o
  10   6   5       35.11       30.04     28.93 o
 -10   7   5       10.29       26.26     24.44 o
  -9   7   5       15.84       -6.52     23.02 o
  -8   7   5       74.21       90.96     25.67 o
  -7   7   5       90.99       89.88     32.01 o
  -6   7   5      644.36      671.93     57.50 o
  -5   7   5       56.54       69.49     18.39 o
  -4   7   5      420.65      450.19     32.70 o
  -3   7   5      945.34      925.62     23.00 o
  -2   7   5      443.15      451.86     23.78 o
  -1   7   5      504.78      518.91     20.37 o
   0   7   5      556.97      552.45     19.21 o
   1   7   5      504.45      508.93     16.93 o
   2   7   5      443.68      516.58     61.25 o
   3   7   5      944.76      895.06     24.03 o
   4   7   5      420.36      375.69     17.40 o
   5   7   5       56.51       36.71     21.13 o
   6   7   5      645.14      646.84     30.50 o
   7   7   5       91.08       56.54     25.30 o
   8   7   5       74.46       98.10     25.21 o
   9   7   5       15.83       10.17     23.66 o
  10   7   5       10.21      -12.12     30.41 o
  -9   8   5       43.56       34.83     26.03 o
  -8   8   5       86.76       83.02     26.37 o
  -7   8   5        5.52       14.50     26.20 o
  -6   8   5     1095.19     1114.49     69.33 o
  -5   8   5      872.69      832.26     44.59 o
  -4   8   5       88.91      106.82     21.28 o
  -3   8   5      684.07      716.97     50.78 o
  -2   8   5      177.28      159.95     27.89 o
  -1   8   5      442.62      459.07     35.39 o
   0   8   5        5.11        7.14      5.27 o
   1   8   5      442.52      486.00     32.61 o
   2   8   5      177.25      183.07     22.31 o
   3   8   5      684.21      728.36     30.77 o
   4   8   5       89.23       78.91     16.48 o
   5   8   5      872.57      865.12     30.68 o
   6   8   5     1094.61     1115.43     29.37 o
   7   8   5        5.60        7.95     24.41 o
   8   8   5       87.20       69.40     24.72 o
   9   8   5       43.42       43.70     24.28 o
  -9   9   5       50.92       45.30     32.25 o
  -8   9   5       78.14       76.13     31.99 o
  -7   9   5      104.96       79.62     26.88 o
  -6   9   5        4.60      -25.83     27.67 o
  -5   9   5      232.14      213.52     33.74 o
  -4   9   5      113.63      136.74     28.43 o
  -3   9   5      543.87      535.62     53.56 o
  -2   9   5       81.49       59.48     29.53 o
  -1   9   5      116.65       83.83     26.75 o
   0   9   5      313.04      380.58     43.38 o
   1   9   5      116.49      128.99     31.11 o
   2   9   5       81.27       60.35     23.52 o
   3   9   5      543.63      584.18     29.26 o
   4   9   5      113.58      147.56     28.24 o
   5   9   5      232.13      220.91     26.86 o
   6   9   5        4.65       -1.29     23.92 o
   7   9   5      104.60      122.37     24.94 o
   8   9   5       78.01       79.98     29.98 o
   9   9   5       51.19       89.31     30.15 o
  -8  10   5      142.64      119.95     33.80 o
  -7  10   5      110.50       90.42     36.22 o
  -6  10   5       93.29       90.10     34.24 o
  -5  10   5      184.26      264.14     70.74 o
  -4  10   5      104.68      107.23     25.99 o
  -3  10   5      387.81      343.28     70.96 o
  -2  10   5      841.71      861.05     34.49 o
  -1  10   5       57.33       53.53     24.29 o
   0  10   5      875.75      892.46     31.91 o
   1  10   5       57.16       54.30     25.03 o
   2  10   5      842.00      868.31     34.14 o
   3  10   5      387.60      374.93     24.84 o
   4  10   5      104.82       89.40     26.17 o
   5  10   5      183.95      173.56     27.37 o
   6  10   5       93.30       68.32     27.73 o
   7  10   5      110.78      100.20     31.08 o
   8  10   5      142.75      153.60     28.33 o
  -8  11   5       15.81       38.75     30.72 o
  -7  11   5       19.65       -9.57     36.33 o
  -6  11   5       47.00       -8.07     37.35 o
  -5  11   5       24.30       80.08     42.39 o
  -4  11   5       16.54       16.43     54.04 o
  -3  11   5      333.64      254.01     34.32 o
  -2  11   5      352.33      289.50     35.70 o
  -1  11   5       62.53       47.25     25.53 o
   0  11   5       50.30       38.93     25.55 o
   1  11   5       62.75       73.88     25.74 o
   2  11   5      352.39      305.23     28.33 o
   3  11   5      333.65      336.58     27.63 o
   4  11   5       16.51       29.65     25.16 o
   5  11   5       24.26       23.28     25.46 o
   6  11   5       47.16       41.14     28.65 o
   7  11   5       19.80       13.41     30.10 o
   8  11   5       15.80       50.11     29.91 o
  -7  12   5       16.90       11.44     34.57 o
  -6  12   5      108.93      122.13     37.29 o
  -5  12   5       45.88       84.38     38.60 o
  -4  12   5       41.20       92.37     37.67 o
  -3  12   5       92.44       90.75     29.46 o
  -2  12   5        0.58       -8.16     30.88 o
  -1  12   5      112.71      116.48     26.71 o
   0  12   5       51.58       45.33     25.99 o
   1  12   5      112.79      121.33     28.63 o
   2  12   5        0.59       47.42     32.42 o
   3  12   5       92.48      107.29     35.29 o
   4  12   5       41.23       75.54     32.50 o
   5  12   5       45.71       17.45     35.25 o
   6  12   5      108.90       87.20     36.33 o
   7  12   5       16.92       -5.11     36.99 o
  -6  13   5      219.82      263.42     35.70 o
  -5  13   5       38.45       77.98     35.91 o
  -4  13   5       47.37       62.18     40.18 o
  -3  13   5       30.22      -44.08     55.23 o
  -2  13   5      105.37       64.14     28.11 o
  -1  13   5       61.84       54.53     25.74 o
   0  13   5        3.72        8.63     25.51 o
   1  13   5       61.69       87.12     26.50 o
   2  13   5      105.61      106.42     26.49 o
   3  13   5       30.33       91.33     30.87 o
   4  13   5       47.50       80.51     31.44 o
   5  13   5       38.47       50.28     35.81 o
   6  13   5      219.99      235.63     52.88 o
  -4  14   5        2.43       46.44     39.02 o
  -3  14   5        5.07      -42.05     42.05 o
  -2  14   5       84.11       65.62     28.79 o
  -1  14   5        6.79       -7.21     31.03 o
   0  14   5       31.66       31.35     26.00 o
   1  14   5        6.81        7.26     25.73 o
   2  14   5       84.13      151.66     35.14 o
   3  14   5        5.07       45.24     30.32 o
   4  14   5        2.39        2.64     31.54 o
  -2  15   5      104.52       53.03     45.17 o
  -1  15   5       34.22       66.16     33.82 o
   0  15   5        5.06       11.75     26.71 o
   1  15   5       34.41       40.22     37.31 o
   2  15   5      104.40      167.87     30.11 o
   0   0   6      901.15      904.61     13.71 o
   1   0   6      491.97      528.73     13.45 o
   2   0   6    14408.18    14304.91    286.95 o
   3   0   6      333.21      336.39      9.65 o
   4   0   6     1025.60      968.84     15.05 o
   5   0   6       81.51       84.78     13.95 o
   6   0   6      577.82      578.17     15.38 o
   7   0   6      705.76      688.86     16.99 o
   8   0   6        2.01       14.96     22.41 o
   9   0   6      170.85      163.97     23.81 o
  10   0   6      143.07      140.60     41.02 o
  11   0   6        3.08      -14.74     49.21 o
 -11   1   6       48.76       81.34     34.11 o
 -10   1   6       62.37       25.30     30.12 o
  -9   1   6      234.39      204.09     31.97 o
  -8   1   6     2292.24     2288.39     37.64 o
  -7   1   6      270.92      274.96     18.60 o
  -6   1   6      185.68      189.79     11.81 o
  -5   1   6      906.88      903.98     21.36 o
  -4   1   6      793.15      751.84     16.40 o
  -3   1   6     1116.26     1102.25     13.36 o
  -2   1   6     7781.82     7601.13     99.55 o
  -1   1   6     7422.72     8017.68    466.63 o
   0   1   6     1982.60     2105.12    137.24 o
   1   1   6     7418.66     7781.07    291.75 o
   2   1   6     7777.96     7654.16    204.85 o
   3   1   6     1115.67     1117.78     18.84 o
   4   1   6      792.72      810.99     26.19 o
   5   1   6      905.86      963.74     34.45 o
   6   1   6      185.53      199.08     12.58 o
   7   1   6      270.85      266.98     20.80 o
   8   1   6     2290.71     2251.01     63.15 o
   9   1   6      234.06      256.56     31.00 o
  10   1   6       62.41       13.32     37.19 o
  11   1   6       48.93       80.00     41.83 o
 -11   2   6        0.70       10.98     32.69 o
 -10   2   6       13.11       -6.21     34.45 o
  -9   2   6      186.12      192.32     32.26 o
  -8   2   6      269.92      338.83     32.82 o
  -7   2   6      729.30      738.63     24.27 o
  -6   2   6      597.12      595.06     12.55 o
  -5   2   6      648.13      690.32     16.85 o
  -4   2   6      907.55      885.53     23.95 o
  -3   2   6     2185.18     2138.79     22.79 o
  -2   2   6      375.72      381.98     10.29 o
  -1   2   6      810.61      774.16     27.24 o
   0   2   6      938.95      878.21     47.90 o
   1   2   6      812.50      836.03     35.18 o
   2   2   6      375.57      366.51      9.14 o
   3   2   6     2185.56     2096.09     29.20 o
   4   2   6      906.52      913.61     28.68 o
   5   2   6      648.46      626.31     14.78 o
   6   2   6      596.53      579.46     24.22 o
   7   2   6      729.34      733.19     29.00 o
   8   2   6      269.50      287.40     22.60 o
   9   2   6      186.09      190.64     30.68 o
  10   2   6       13.21       17.06     28.03 o
  11   2   6        0.70        9.63     38.63 o
 -11   3   6       26.85       54.94     33.33 o
 -10   3   6       50.22       81.53     36.19 o
  -9   3   6       16.73       -7.61     33.77 o
  -8   3   6       18.80       16.08     18.66 o
  -7   3   6      343.75      336.33     21.10 o
  -6   3   6      196.07      178.56     21.48 o
  -5   3   6     1032.61     1055.60     24.08 o
  -4   3   6      348.26      334.82     15.72 o
  -3   3   6     1438.33     1427.64     23.49 o
  -2   3   6      501.29      492.57     18.25 o
  -1   3   6      400.83      392.16     11.48 o
   0   3   6      558.14      604.73     60.10 o
   1   3   6      399.86      417.81     20.34 o
   2   3   6      502.40      501.03     17.04 o
   3   3   6     1440.03     1485.31     34.81 o
   4   3   6      348.20      342.21     13.35 o
   5   3   6     1031.33      987.43     27.15 o
   6   3   6      196.32      200.74     22.52 o
   7   3   6      343.62      343.67     24.62 o
   8   3   6       18.89       17.97     20.77 o
   9   3   6       16.66       16.87     33.24 o
  10   3   6       50.16       78.61     29.84 o
  11   3   6       26.69       17.51     35.40 o
 -11   4   6       54.47       36.96     32.75 o
 -10   4   6       83.42      113.11     34.64 o
  -9   4   6        6.84       -1.52     23.70 o
  -8   4   6       90.67       87.88     25.83 o
  -7   4   6        6.76       -3.46     18.66 o
  -6   4   6      169.21      182.02     20.40 o
  -5   4   6      369.45      447.72     25.88 o
  -4   4   6       52.62       75.46     14.03 o
  -3   4   6      790.28      832.02     15.31 o
  -2   4   6     4286.94     4312.09     32.47 o
  -1   4   6      151.10      143.71     14.25 o
   0   4   6     7239.60     6964.47    125.29 o
   1   4   6      151.18      170.38     11.65 o
   2   4   6     4284.99     4331.14    113.85 o
   3   4   6      790.31      809.57     56.79 o
   4   4   6       52.70       46.85      8.94 o
   5   4   6      369.58      402.71     25.52 o
   6   4   6      168.96      171.53     23.61 o
   7   4   6        6.82        3.78     23.24 o
   8   4   6       90.38       76.45     22.91 o
   9   4   6        6.85       19.42     30.86 o
  10   4   6       83.63       72.27     30.51 o
  11   4   6       54.64       74.74     40.26 o
 -11   5   6      141.70      111.36     48.64 o
 -10   5   6       25.01       44.84     33.51 o
  -9   5   6       92.44       78.69     25.80 o
  -8   5   6      126.50      112.01     27.85 o
  -7   5   6       22.35       25.02     19.27 o
  -6   5   6      436.35      465.50     25.00 o
  -5   5   6      161.23      182.52     16.10 o
  -4   5   6      138.73      146.27     15.37 o
  -3   5   6       60.55       57.63      9.23 o
  -2   5   6      254.10      249.02     15.01 o
  -1   5   6     1839.51     1786.45     48.53 o
   0   5   6      426.95      404.41     27.17 o
   1   5   6     1840.60     1935.29     88.87 o
   2   5   6      253.96      248.38     13.55 o
   3   5   6       60.70       53.99     19.55 o
   4   5   6      138.88      129.81     19.34 o
   5   5   6      161.37      185.67     22.62 o
   6   5   6      436.92      413.23     26.79 o
   7   5   6       22.36       30.55     23.75 o
   8   5   6      126.21      121.89     24.27 o
   9   5   6       92.44       74.97     30.59 o
  10   5   6       24.99       60.34     30.93 o
  11   5   6      141.79      142.57     41.38 o
 -10   6   6       87.21       69.51     32.22 o
  -9   6   6      755.95      772.13     29.44 o
  -8   6   6      233.29      266.80     28.97 o
  -7   6   6      101.21       90.04     25.58 o
  -6   6   6       71.64       70.92     20.67 o
  -5   6   6      353.01      344.93     22.73 o
  -4   6   6      655.73      686.95     21.33 o
  -3   6   6      253.24      255.63     13.57 o
  -2   6   6      311.53      362.74     15.96 o
  -1   6   6     3419.34     3419.61     61.79 o
   0   6   6      122.61       99.70     26.09 o
   1   6   6     3416.43     3475.34    119.27 o
   2   6   6      310.99      335.09     22.01 o
   3   6   6      252.87      203.78     22.06 o
   4   6   6      655.32      736.00     53.01 o
   5   6   6      352.81      317.56     22.86 o
   6   6   6       71.23       58.99     24.70 o
   7   6   6      100.98       87.36     25.43 o
   8   6   6      233.40      257.36     26.90 o
   9   6   6      755.83      759.61     31.25 o
  10   6   6       87.22      128.05     30.99 o
 -10   7   6       22.22       13.76     29.14 o
  -9   7   6      111.20      129.35     25.77 o
  -8   7   6       52.89       28.20     30.55 o
  -7   7   6      121.41      156.19     33.98 o
  -6   7   6      605.09      640.80     46.55 o
  -5   7   6      211.35      219.72     19.39 o
  -4   7   6       22.81       24.91     16.96 o
  -3   7   6      456.12      459.34     17.17 o
  -2   7   6      234.81      225.04     17.70 o
  -1   7   6       11.12        8.18     11.44 o
   0   7   6      553.06      584.20     28.82 o
   1   7   6       11.09       15.81     26.90 o
   2   7   6      234.89      214.96     23.37 o
   3   7   6      456.19      468.92     25.23 o
   4   7   6       22.96       26.34     13.02 o
   5   7   6      211.32      218.61     24.43 o
   6   7   6      604.45      612.22     33.97 o
   7   7   6      121.55      113.74     26.70 o
   8   7   6       53.08       44.34     24.31 o
   9   7   6      111.12      104.61     24.27 o
  10   7   6       22.23        3.03     28.01 o
  -9   8   6       40.47       29.86     24.41 o
  -8   8   6      223.09      187.35     28.23 o
  -7   8   6      297.31      318.65     35.03 o
  -6   8   6      465.13      381.53     40.17 o
  -5   8   6      919.72      992.52     75.22 o
  -4   8   6      286.46      311.77     23.25 o
  -3   8   6      393.76      430.24     19.86 o
  -2   8   6      596.62      618.41     26.34 o
  -1   8   6      771.69      736.57     37.31 o
   0   8   6       90.59       99.30     27.42 o
   1   8   6      771.34      776.99     34.66 o
   2   8   6      597.12      648.53     38.83 o
   3   8   6      395.30      426.00     19.99 o
   4   8   6      286.34      286.48     18.46 o
   5   8   6      919.58      859.48     30.02 o
   6   8   6      465.06      449.03     34.10 o
   7   8   6      297.57      296.41     28.13 o
   8   8   6      222.96      243.49     26.54 o
   9   8   6       40.30       36.57     24.47 o
  -9   9   6       95.68      132.34     32.65 o
  -8   9   6       36.67        5.28     29.60 o
  -7   9   6       51.78       19.22     33.34 o
  -6   9   6       89.26       89.33     60.47 o
  -5   9   6      184.53      132.56     63.22 o
  -4   9   6      146.63      146.01     29.35 o
  -3   9   6      873.98      845.94     32.60 o
  -2   9   6      109.43       82.27     49.35 o
  -1   9   6      141.64      139.36     27.12 o
   0   9   6      829.85      808.15     35.38 o
   1   9   6      141.88      177.93     43.63 o
   2   9   6      109.54      142.91     29.20 o
   3   9   6      874.15      928.69     47.71 o
   4   9   6      146.71      143.92     26.39 o
   5   9   6      184.56      148.47     26.58 o
   6   9   6       89.25       81.38     25.25 o
   7   9   6       51.65       54.05     25.22 o
   8   9   6       36.55       53.15     23.97 o
   9   9   6       95.78       82.17     27.76 o
  -8  10   6       81.62       85.56     30.42 o
  -7  10   6      127.42      110.58     34.68 o
  -6  10   6       46.03       13.69     37.42 o
  -5  10   6       92.85       82.46     50.90 o
  -4  10   6       99.91      109.80     30.16 o
  -3  10   6      549.23      540.87    113.97 o
  -2  10   6      373.51      347.00     61.90 o
  -1  10   6      205.16      208.63     30.38 o
   0  10   6        0.84      -15.30     25.12 o
   1  10   6      204.70      202.43     28.82 o
   2  10   6      374.29      354.95     27.48 o
   3  10   6      548.78      623.56     31.60 o
   4  10   6       99.81      108.54     26.15 o
   5  10   6       92.77       50.71     25.82 o
   6  10   6       46.02       38.94     23.58 o
   7  10   6      127.15      125.42     30.45 o
   8  10   6       81.57      127.75     31.48 o
  -8  11   6        8.73       15.01     31.69 o
  -7  11   6      173.05      187.71     37.67 o
  -6  11   6       35.81        1.48     44.22 o
  -5  11   6      290.88      332.30     46.64 o
  -4  11   6      152.22      203.84     96.19 o
  -3  11   6      266.03      259.77     52.08 o
  -2  11   6       34.38       37.16     22.96 o
  -1  11   6      206.25      169.41     26.59 o
   0  11   6      138.88      106.09     25.78 o
   1  11   6      206.18      192.85     31.59 o
   2  11   6       34.59       18.57     25.70 o
   3  11   6      265.33      325.96     35.53 o
   4  11   6      152.53      147.06     25.99 o
   5  11   6      291.61      292.82     30.90 o
   6  11   6       35.72       -0.75     26.59 o
   7  11   6      172.77      220.59     30.96 o
   8  11   6        8.74        2.39     28.15 o
  -7  12   6        7.70        4.50     38.02 o
  -6  12   6        7.23      -28.41     33.22 o
  -5  12   6        3.46       39.09     39.54 o
  -4  12   6       67.95       59.90     38.14 o
  -3  12   6       27.85       53.93     27.61 o
  -2  12   6      170.40      142.82     35.51 o
  -1  12   6       41.70       10.77     24.69 o
   0  12   6      107.29      118.83     26.61 o
   1  12   6       41.86       48.55     35.50 o
   2  12   6      170.20      199.89     26.82 o
   3  12   6       27.99       90.97     24.65 o
   4  12   6       68.19       65.96     25.67 o
   5  12   6        3.45      -22.13     31.47 o
   6  12   6        7.26        5.56     28.10 o
   7  12   6        7.72       45.07     34.63 o
  -6  13   6      133.78      146.02     35.09 o
  -5  13   6        4.79       28.81     41.60 o
  -4  13   6       11.39       18.07     36.97 o
  -3  13   6        9.72       73.75     50.40 o
  -2  13   6       69.43       72.51     29.09 o
  -1  13   6      205.51      177.66     27.76 o
   0  13   6       42.56       29.85     25.54 o
   1  13   6      205.72      253.33     28.97 o
   2  13   6       69.62      121.40     30.49 o
   3  13   6        9.70      106.71     31.31 o
   4  13   6       11.34       42.10     29.77 o
   5  13   6        4.86      -35.52     35.52 o
   6  13   6      133.69      165.12     52.60 o
  -4  14   6       54.94      140.06     54.68 o
  -3  14   6       45.93       -9.30     45.79 o
  -2  14   6       25.41      -14.58     27.04 o
  -1  14   6       49.25       16.64     33.56 o
   0  14   6        4.54        7.71     25.61 o
   1  14   6       49.18       61.86     26.47 o
   2  14   6       25.42       36.90     29.98 o
   3  14   6       46.06       66.04     31.23 o
   4  14   6       55.00       79.65     40.90 o
  -2  15   6       11.52        0.71     43.44 o
  -1  15   6       69.60       78.24     45.55 o
   0  15   6        0.18      -29.64     29.64 o
   1  15   6       69.64      109.99     41.24 o
   2  15   6       11.47      102.41     47.30 o
   1   0   7     3726.74     3792.83    214.83 o
   2   0   7     1889.28     1872.17     48.51 o
   3   0   7     1558.16     1561.31     19.47 o
   4   0   7       67.90       44.76     10.04 o
   5   0   7     1684.99     1640.72     31.50 o
   6   0   7      340.67      353.11     14.73 o
   7   0   7      611.54      635.04     21.85 o
   8   0   7        9.65        2.02     23.90 o
   9   0   7       60.60       41.10     24.45 o
  10   0   7        7.83      -11.30     37.11 o
  11   0   7        0.00       -3.65     47.68 o
 -11   1   7       70.83       81.83     64.57 o
 -10   1   7       25.26        8.29     34.88 o
  -9   1   7      519.98      517.98     29.09 o
  -8   1   7      218.94      241.61     26.22 o
  -7   1   7      436.45      401.26     19.76 o
  -6   1   7      605.11      602.78     29.45 o
  -5   1   7      746.70      740.62     19.67 o
  -4   1   7     1113.28     1120.62     22.97 o
  -3   1   7     2030.33     1920.97     31.75 o
  -2   1   7     1735.58     1689.26     27.78 o
  -1   1   7     7380.69     8227.29    449.86 o
   0   1   7     5843.77     6312.35    249.10 o
   1   1   7     7377.81     8080.30    360.09 o
   2   1   7     1735.59     1727.16     33.53 o
   3   1   7     2031.74     1973.10     37.63 o
   4   1   7     1113.98     1084.51     17.41 o
   5   1   7      745.99      702.19     20.31 o
   6   1   7      605.01      607.93     16.68 o
   7   1   7      437.26      449.75     28.96 o
   8   1   7      219.00      236.30     31.85 o
   9   1   7      519.58      489.83     34.59 o
  10   1   7       25.22       16.86     40.43 o
  11   1   7       70.51       95.00     39.51 o
 -11   2   7       25.89       22.02     33.46 o
 -10   2   7        2.71      -23.62     31.20 o
  -9   2   7      135.43      132.67     31.32 o
  -8   2   7      184.36      175.73     20.22 o
  -7   2   7      536.08      542.11     22.67 o
  -6   2   7      484.49      455.49     13.59 o
  -5   2   7      639.48      636.49     15.51 o
  -4   2   7      666.45      650.50     15.05 o
  -3   2   7      727.25      731.02     12.35 o
  -2   2   7     4110.21     4031.86     58.39 o
  -1   2   7      266.10      245.60     16.15 o
   0   2   7      371.91      430.67     43.83 o
   1   2   7      266.02      270.14     25.87 o
   2   2   7     4106.44     3992.55     69.74 o
   3   2   7      727.65      713.97     14.88 o
   4   2   7      665.65      645.50     10.93 o
   5   2   7      638.83      654.91     14.96 o
   6   2   7      483.79      472.82     23.66 o
   7   2   7      537.11      521.24     25.49 o
   8   2   7      184.21      183.88     31.50 o
   9   2   7      135.16      121.01     30.98 o
  10   2   7        2.69       -5.74     29.43 o
  11   2   7       25.76       15.68     43.91 o
 -11   3   7       37.62       68.83     35.47 o
 -10   3   7      430.59      438.06     39.93 o
  -9   3   7      296.97      336.86     33.14 o
  -8   3   7      575.49      578.93     23.76 o
  -7   3   7      434.33      440.21     22.14 o
  -6   3   7      398.77      389.85     22.84 o
  -5   3   7      255.77      270.57     16.93 o
  -4   3   7     1325.12     1335.59     24.29 o
  -3   3   7     2771.29     2740.16     55.19 o
  -2   3   7      434.12      476.87     24.52 o
  -1   3   7     1436.67     1466.40     17.18 o
   0   3   7     1360.17     1735.10    134.13 o
   1   3   7     1437.92     1637.56     59.78 o
   2   3   7      433.98      398.73     12.50 o
   3   3   7     2769.40     2710.62     56.70 o
   4   3   7     1324.07     1325.56     17.46 o
   5   3   7      255.52      238.47      9.76 o
   6   3   7      398.14      406.51     24.48 o
   7   3   7      434.54      440.70     25.49 o
   8   3   7      576.12      560.27     27.17 o
   9   3   7      297.43      327.82     33.65 o
  10   3   7      431.34      512.88     46.67 o
  11   3   7       37.46       34.79     38.31 o
 -11   4   7       66.63       52.17     32.45 o
 -10   4   7        2.05       22.55     35.29 o
  -9   4   7       10.71        5.87     31.34 o
  -8   4   7      132.52       94.91     25.89 o
  -7   4   7      725.41      724.71     24.20 o
  -6   4   7      300.03      316.40     17.28 o
  -5   4   7      116.13      104.72     15.13 o
  -4   4   7      117.11      104.74     14.66 o
  -3   4   7      101.20       89.96      8.71 o
  -2   4   7     2046.86     2209.39     49.65 o
  -1   4   7      364.48      337.23     13.42 o
   0   4   7       12.66       15.00      9.65 o
   1   4   7      364.45      334.97     23.72 o
   2   4   7     2047.36     2092.50    102.02 o
   3   4   7      100.43       90.81     19.64 o
   4   4   7      117.03      102.52     16.13 o
   5   4   7      116.44       86.41     21.35 o
   6   4   7      299.35      304.08     25.71 o
   7   4   7      725.21      728.91     44.17 o
   8   4   7      132.55      119.75     24.23 o
   9   4   7       10.64       14.68     29.34 o
  10   4   7        2.04       16.98     30.60 o
  11   4   7       66.50       81.39     36.95 o
 -10   5   7      187.11      244.44     36.57 o
  -9   5   7       94.47       90.41     26.64 o
  -8   5   7      216.56      193.30     26.31 o
  -7   5   7      831.08      852.59     29.79 o
  -6   5   7      196.13      222.81     23.54 o
  -5   5   7      115.06      125.38     15.02 o
  -4   5   7      186.08      192.06     15.25 o
  -3   5   7      280.30      284.87     10.88 o
  -2   5   7      123.84      143.82     10.01 o
  -1   5   7      265.60      271.43     22.70 o
   0   5   7      675.13      632.53     30.56 o
   1   5   7      265.44      261.01     14.25 o
   2   5   7      123.82      170.68     24.41 o
   3   5   7      280.54      271.61     12.62 o
   4   5   7      186.24      201.93     19.52 o
   5   5   7      115.02      117.45     20.27 o
   6   5   7      196.77      188.87     26.00 o
   7   5   7      829.86      837.39     31.47 o
   8   5   7      216.42      214.65     25.89 o
   9   5   7       94.70      105.08     30.81 o
  10   5   7      187.57      207.22     32.38 o
 -10   6   7       59.90       53.77     31.36 o
  -9   6   7        6.67       26.26     24.62 o
  -8   6   7       97.58       94.76     26.21 o
  -7   6   7      148.91      154.36     28.34 o
  -6   6   7      298.91      309.95     23.80 o
  -5   6   7      133.20      117.00     16.81 o
  -4   6   7      863.19      863.11     24.55 o
  -3   6   7      422.59      448.91     15.30 o
  -2   6   7       78.86       73.89     12.53 o
  -1   6   7     2066.86     2136.21     63.81 o
   0   6   7       49.89       40.37     27.14 o
   1   6   7     2066.39     2138.39     69.46 o
   2   6   7       78.85       74.86     11.93 o
   3   6   7      422.28      404.76     25.19 o
   4   6   7      862.97      802.65     28.43 o
   5   6   7      133.19      104.41     21.03 o
   6   6   7      298.91      271.18     27.54 o
   7   6   7      148.39      138.61     26.59 o
   8   6   7       98.05       80.14     24.67 o
   9   6   7        6.72       12.65     23.13 o
  10   6   7       59.68       73.17     30.02 o
 -10   7   7        7.81        2.53     26.49 o
  -9   7   7       45.76       41.64     24.28 o
  -8   7   7       14.06       22.82     29.96 o
  -7   7   7     1211.31     1205.16     54.18 o
  -6   7   7       25.17       44.63     28.28 o
  -5   7   7      396.25      390.72     21.96 o
  -4   7   7      467.36      495.60     23.99 o
  -3   7   7      233.79      248.88     15.38 o
  -2   7   7       47.81       40.16     12.48 o
  -1   7   7       92.14       71.57     38.00 o
   0   7   7      166.69      186.56     27.27 o
   1   7   7       92.13       87.61     26.49 o
   2   7   7       48.04       59.49     24.77 o
   3   7   7      234.29      198.45     28.29 o
   4   7   7      466.89      479.56     32.99 o
   5   7   7      395.52      374.91     24.71 o
   6   7   7       25.18       26.52     24.21 o
   7   7   7     1211.13     1113.22     35.49 o
   8   7   7       14.09       13.77     24.05 o
   9   7   7       45.85       55.43     24.06 o
  10   7   7        7.81       21.12     29.62 o
  -9   8   7       13.27       25.20     24.07 o
  -8   8   7       24.70       27.19     30.23 o
  -7   8   7      565.89      558.08     44.43 o
  -6   8   7       13.07       -0.32     23.43 o
  -5   8   7      370.87      378.31     28.43 o
  -4   8   7     1021.84     1134.43     35.89 o
  -3   8   7       69.34       80.84     14.86 o
  -2   8   7      296.69      321.99     30.54 o
  -1   8   7      380.53      384.48     30.42 o
   0   8   7      122.15      126.27     28.03 o
   1   8   7      380.32      377.78     30.73 o
   2   8   7      296.94      365.17     49.02 o
   3   8   7       69.26       66.01     27.99 o
   4   8   7     1020.65     1001.65     30.16 o
   5   8   7      370.95      360.23     26.52 o
   6   8   7       13.25       14.42     24.43 o
   7   8   7      565.76      556.44     30.52 o
   8   8   7       24.57       45.12     25.04 o
   9   8   7       13.30        8.93     23.94 o
  -9   9   7       14.41       -6.54     31.58 o
  -8   9   7      161.97      170.89     30.43 o
  -7   9   7      122.68      119.21     43.33 o
  -6   9   7        3.09      -54.58     59.63 o
  -5   9   7      129.25      143.01     61.30 o
  -4   9   7      157.55      211.18     81.75 o
  -3   9   7     1447.34     1503.73     63.62 o
  -2   9   7       80.22       54.20     32.87 o
  -1   9   7      102.41      145.21     53.09 o
   0   9   7       39.35       43.05     29.06 o
   1   9   7      102.17      105.15     30.94 o
   2   9   7       80.11      149.11     29.83 o
   3   9   7     1446.49     1371.87     40.92 o
   4   9   7      157.66      135.26     25.66 o
   5   9   7      129.17      130.49     25.05 o
   6   9   7        3.08        1.87     24.37 o
   7   9   7      122.17      127.21     25.72 o
   8   9   7      161.93      166.64     26.48 o
   9   9   7       14.53       10.14     26.01 o
  -8  10   7       79.39      104.31     32.99 o
  -7  10   7       11.24       -0.33     30.65 o
  -6  10   7       23.41       31.51     38.63 o
  -5  10   7      251.48      341.34     63.87 o
  -4  10   7       88.58      134.10     31.21 o
  -3  10   7      123.91      104.55     42.91 o
  -2  10   7       55.26       29.87     24.30 o
  -1  10   7      166.47      183.33     29.58 o
   0  10   7     2127.53     2027.19     68.19 o
   1  10   7      166.30      219.95     34.40 o
   2  10   7       54.86       64.91     22.99 o
   3  10   7      123.69      120.90     19.75 o
   4  10   7       88.37      110.19     26.41 o
   5  10   7      251.78      208.64     30.79 o
   6  10   7       23.39        1.27     24.93 o
   7  10   7       11.19       18.35     30.06 o
   8  10   7       79.27       78.72     29.50 o
  -7  11   7       32.16       66.29     44.29 o
  -6  11   7       39.68      -10.58     40.56 o
  -5  11   7       64.80       56.50     42.91 o
  -4  11   7       61.84      114.22     90.00 o
  -3  11   7       11.33       50.07     36.70 o
  -2  11   7      455.05      474.99     57.35 o
  -1  11   7       74.09       63.29     24.04 o
   0  11   7       30.93       15.29     25.27 o
   1  11   7       74.08       99.69     24.70 o
   2  11   7      454.93      499.45     27.32 o
   3  11   7       11.25       61.45     24.00 o
   4  11   7       61.91       82.10     25.44 o
   5  11   7       65.09       61.21     28.41 o
   6  11   7       39.99       11.30     27.96 o
   7  11   7       32.10       10.33     27.87 o
  -7  12   7       47.83       19.97     47.43 o
  -6  12   7       99.77       79.75     46.01 o
  -5  12   7       56.70       46.11     40.13 o
  -4  12   7       37.97       86.05     50.75 o
  -3  12   7       25.71       35.07     28.58 o
  -2  12   7       37.63       11.15     31.90 o
  -1  12   7       90.29       31.35     26.32 o
   0  12   7      313.16      269.68     27.87 o
   1  12   7       89.76       72.22     26.75 o
   2  12   7       37.51       51.07     22.80 o
   3  12   7       25.69       70.30     24.59 o
   4  12   7       37.94       58.89     24.17 o
   5  12   7       56.52       41.33     28.62 o
   6  12   7      100.04       86.64     46.20 o
   7  12   7       48.08       62.48     29.45 o
  -5  13   7       13.97       80.01     47.99 o
  -4  13   7       63.21       96.82     38.92 o
  -3  13   7        4.72       31.86     43.15 o
  -2  13   7       61.74       16.61     31.79 o
  -1  13   7       76.04       72.57     31.36 o
   0  13   7       27.12       11.03     24.20 o
   1  13   7       75.85       73.04     26.32 o
   2  13   7       61.72       91.65     30.13 o
   3  13   7        4.66       51.48     29.71 o
   4  13   7       62.95       76.60     32.44 o
   5  13   7       13.89      -33.30     33.97 o
  -4  14   7       53.55       43.41     36.73 o
  -3  14   7       15.12      -16.15     47.70 o
  -2  14   7       33.79       -9.06     30.71 o
  -1  14   7      139.69      123.00     32.84 o
   0  14   7      102.73      104.62     27.88 o
   1  14   7      139.98      134.60     28.17 o
   2  14   7       33.88       88.64     32.54 o
   3  14   7       15.08       55.50     30.52 o
   4  14   7       53.48       24.56     31.56 o
  -1  15   7       22.45       31.69     34.39 o
   0  15   7        3.61       23.04     32.80 o
   1  15   7       22.45       32.45     32.98 o
   0   0   8      150.71      184.11     32.05 o
   1   0   8       98.41      106.03     10.17 o
   2   0   8      562.84      568.50     14.83 o
   3   0   8      348.41      342.93     10.79 o
   4   0   8     4813.36     4871.39     38.74 o
   5   0   8       68.59       59.41      9.74 o
   6   0   8       46.80       39.24     14.40 o
   7   0   8      282.75      272.59     15.00 o
   8   0   8      163.70      128.04     25.51 o
   9   0   8      232.94      273.72     31.39 o
  10   0   8        0.09       12.75     40.54 o
  11   0   8       32.45       21.29     47.70 o
 -11   1   8       13.94        0.05     47.70 o
 -10   1   8       28.94       19.25     33.33 o
  -9   1   8      132.12      124.06     26.65 o
  -8   1   8      403.18      413.60     30.03 o
  -7   1   8      918.08      911.12     26.29 o
  -6   1   8      399.12      440.99     17.37 o
  -5   1   8      239.37      249.12     15.54 o
  -4   1   8      675.93      651.30     17.27 o
  -3   1   8        4.11        4.49     10.43 o
  -2   1   8     1757.05     1772.93     39.65 o
  -1   1   8     2001.09     2149.12    169.11 o
   0   1   8      387.96      411.90     13.09 o
   1   1   8     1999.77     2103.28    128.83 o
   2   1   8     1756.27     1840.10     67.61 o
   3   1   8        4.02       14.11     15.12 o
   4   1   8      675.85      672.85     23.92 o
   5   1   8      239.99      228.43     10.35 o
   6   1   8      399.72      409.08     15.59 o
   7   1   8      919.00      968.33     46.68 o
   8   1   8      403.42      367.10     32.87 o
   9   1   8      132.05      155.33     31.53 o
  10   1   8       29.08       45.59     39.09 o
  11   1   8       13.97       26.94     37.36 o
 -11   2   8       13.79       14.28     37.31 o
 -10   2   8       82.08      102.40     39.20 o
  -9   2   8      121.71      118.49     30.66 o
  -8   2   8     1372.59     1381.71     40.48 o
  -7   2   8      868.47      855.09     24.77 o
  -6   2   8     1579.70     1563.51     32.25 o
  -5   2   8      475.13      480.39     20.22 o
  -4   2   8      735.88      787.81     17.08 o
  -3   2   8     1558.28     1556.36     24.09 o
  -2   2   8     3050.99     2884.21     23.70 o
  -1   2   8     3603.84     3944.42    237.78 o
   0   2   8     1882.65     2150.44    143.71 o
   1   2   8     3606.84     4351.76    304.85 o
   2   2   8     3049.04     2970.38     81.35 o
   3   2   8     1557.73     1556.07     31.19 o
   4   2   8      735.01      814.05     21.99 o
   5   2   8      474.41      422.01     12.18 o
   6   2   8     1580.39     1603.83     69.81 o
   7   2   8      867.87      879.99     29.60 o
   8   2   8     1371.86     1314.78     42.11 o
   9   2   8      121.34      121.93     31.22 o
  10   2   8       82.12      115.31     28.78 o
  11   2   8       13.64       21.25     34.58 o
 -11   3   8       92.88      117.55     64.11 o
 -10   3   8       99.80       88.40     32.79 o
  -9   3   8       93.76       87.64     29.64 o
  -8   3   8      396.76      419.46     22.52 o
  -7   3   8      781.82      802.75     27.98 o
  -6   3   8      120.38      107.84     20.63 o
  -5   3   8      155.62      133.97     15.73 o
  -4   3   8      197.44      200.83     16.53 o
  -3   3   8     3686.69     3734.48     56.27 o
  -2   3   8     1825.60     1821.21     39.54 o
  -1   3   8      285.88      297.69     14.69 o
   0   3   8        1.27        2.40     21.42 o
   1   3   8      285.31      299.09     13.74 o
   2   3   8     1824.67     1837.02     30.35 o
   3   3   8     3687.88     3607.91     79.42 o
   4   3   8      197.48      188.77     10.93 o
   5   3   8      155.68      129.12     12.19 o
   6   3   8      120.42      107.39     22.94 o
   7   3   8      781.91      812.97     29.92 o
   8   3   8      396.55      389.63     26.06 o
   9   3   8       94.18       87.75     30.42 o
  10   3   8       99.94       91.42     30.59 o
  11   3   8       92.91      135.85     41.20 o
 -11   4   8       59.51       95.11     31.88 o
 -10   4   8       18.32       47.11     31.91 o
  -9   4   8       82.15       64.82     32.56 o
  -8   4   8      167.38      147.40     23.78 o
  -7   4   8      192.96      210.72     23.14 o
  -6   4   8       51.52       61.53     16.00 o
  -5   4   8       32.01       44.69     14.85 o
  -4   4   8      631.16      638.09     18.33 o
  -3   4   8      474.90      494.02     12.75 o
  -2   4   8     2616.56     2581.14     44.03 o
  -1   4   8      151.59      157.69     25.91 o
   0   4   8       22.03       13.93      5.82 o
   1   4   8      151.70      154.39     12.26 o
   2   4   8     2616.42     2609.65     49.93 o
   3   4   8      474.75      450.25     18.73 o
   4   4   8      631.31      569.58     17.82 o
   5   4   8       32.09       27.75     15.16 o
   6   4   8       51.29       45.21     26.05 o
   7   4   8      192.98      177.19     24.70 o
   8   4   8      167.23      157.30     23.84 o
   9   4   8       82.22      116.43     31.83 o
  10   4   8       18.37       28.29     27.83 o
  11   4   8       59.57      116.25     37.32 o
 -10   5   8      123.04       92.09     30.69 o
  -9   5   8      122.30      120.62     25.89 o
  -8   5   8      194.41      204.77     26.39 o
  -7   5   8      153.40      170.71     23.56 o
  -6   5   8       30.68       27.24     14.88 o
  -5   5   8       25.02       13.86     15.06 o
  -4   5   8      313.99      312.44     16.26 o
  -3   5   8      549.17      549.70     12.87 o
  -2   5   8      207.80      233.11     12.09 o
  -1   5   8      247.38      271.44     16.41 o
   0   5   8     3280.03     3092.84    143.45 o
   1   5   8      247.27      248.71     19.83 o
   2   5   8      207.87      227.40     20.97 o
   3   5   8      549.40      500.37     13.68 o
   4   5   8      314.13      345.43     27.85 o
   5   5   8       25.03       11.59     17.98 o
   6   5   8       30.64       20.21     24.30 o
   7   5   8      152.50      147.16     25.68 o
   8   5   8      194.60      222.91     26.45 o
   9   5   8      122.48      125.89     30.71 o
  10   5   8      122.94       87.68     30.57 o
 -10   6   8       54.62       82.91     29.47 o
  -9   6   8      108.45      137.48     26.12 o
  -8   6   8       69.08       61.89     24.61 o
  -7   6   8      172.54      176.71     23.42 o
  -6   6   8        2.76       28.21     20.47 o
  -5   6   8       62.73       61.63     16.55 o
  -4   6   8      205.42      202.29     16.14 o
  -3   6   8      109.54       96.68     10.30 o
  -2   6   8      170.31      152.74     19.49 o
  -1   6   8      143.37      151.27     23.05 o
   0   6   8      249.47      249.43     36.29 o
   1   6   8      143.27      134.21     25.34 o
   2   6   8      170.30      114.67     21.60 o
   3   6   8      109.39      103.81     22.43 o
   4   6   8      205.45      205.53     21.39 o
   5   6   8       62.65       75.28     21.60 o
   6   6   8        2.81      -16.46     23.79 o
   7   6   8      172.48      155.96     27.28 o
   8   6   8       69.00       55.57     25.31 o
   9   6   8      108.46      145.47     26.12 o
  10   6   8       54.50       55.87     30.34 o
 -10   7   8       82.90       67.95     27.90 o
  -9   7   8        1.07      -13.31     30.38 o
  -8   7   8      133.26      140.54     24.88 o
  -7   7   8       28.54       33.34     25.15 o
  -6   7   8       83.06       73.75     20.65 o
  -5   7   8      108.80      111.32     19.50 o
  -4   7   8     1113.08     1162.46     44.20 o
  -3   7   8      201.78      185.75     14.70 o
  -2   7   8       33.33       20.98     19.01 o
  -1   7   8      791.55      806.37     43.95 o
   0   7   8       28.88        2.08     25.83 o
   1   7   8      789.97      692.34     46.72 o
   2   7   8       33.35       25.43     23.79 o
   3   7   8      200.78      217.99     25.38 o
   4   7   8     1112.80     1079.59     44.12 o
   5   7   8      108.65      115.75     22.98 o
   6   7   8       83.53       62.75     24.25 o
   7   7   8       28.31       40.57     25.91 o
   8   7   8      133.31      103.52     25.96 o
   9   7   8        1.06      -17.48     25.29 o
  10   7   8       82.68       84.53     30.54 o
  -9   8   8       83.61      112.35     28.68 o
  -8   8   8        5.64       -1.33     29.67 o
  -7   8   8       60.57       49.08     32.65 o
  -6   8   8      765.30      752.69     33.18 o
  -5   8   8      440.65      442.62     29.12 o
  -4   8   8       77.43      115.27     19.34 o
  -3   8   8       97.05      105.90     19.59 o
  -2   8   8      696.69      718.90     43.31 o
  -1   8   8      340.14      343.52     65.97 o
   0   8   8     3369.50     3149.43     53.77 o
   1   8   8      340.36      289.79     33.00 o
   2   8   8      696.30      721.24     58.61 o
   3   8   8       97.23      170.24     41.65 o
   4   8   8       77.28      110.02     24.47 o
   5   8   8      440.49      434.57     33.20 o
   6   8   8      765.05      699.43     29.64 o
   7   8   8       60.66       47.74     25.75 o
   8   8   8        5.71       12.34     23.58 o
   9   8   8       83.72       69.88     24.81 o
  -9   9   8       16.57       -3.12     28.91 o
  -8   9   8       11.63       35.41     30.19 o
  -7   9   8      261.39      319.19     58.82 o
  -6   9   8      184.55      160.64     59.46 o
  -5   9   8      263.83      253.14     60.16 o
  -4   9   8      250.67      256.54     31.97 o
  -3   9   8      806.25      795.33     55.13 o
  -2   9   8     1056.05     1009.55     38.86 o
  -1   9   8      853.42      839.31     62.73 o
   0   9   8      135.80      100.43     30.93 o
   1   9   8      852.75      844.25     41.40 o
   2   9   8     1056.51     1018.09     34.06 o
   3   9   8      806.43      818.43     33.60 o
   4   9   8      250.49      244.85     26.12 o
   5   9   8      264.03      272.99     30.71 o
   6   9   8      183.98      180.26     25.06 o
   7   9   8      261.55      253.76     28.04 o
   8   9   8       11.69        5.27     25.34 o
   9   9   8       16.66       31.60     24.83 o
  -8  10   8       29.61        4.21     31.97 o
  -7  10   8       24.03      -10.91     49.17 o
  -6  10   8      134.51       73.97     58.90 o
  -5  10   8      359.58      321.83     64.48 o
  -4  10   8      399.28      404.41     36.27 o
  -3  10   8      353.82      361.96     45.45 o
  -2  10   8       66.13       51.58     25.47 o
  -1  10   8      495.55      458.26     33.39 o
   0  10   8      527.73      494.32     35.69 o
   1  10   8      495.67      415.22     35.75 o
   2  10   8       65.86       81.23     28.82 o
   3  10   8      353.69      327.01     21.26 o
   4  10   8      399.47      401.12     28.28 o
   5  10   8      359.97      334.13     30.63 o
   6  10   8      134.58      133.48     29.53 o
   7  10   8       23.97       18.57     25.68 o
   8  10   8       29.51       61.19     28.87 o
  -7  11   8        9.98      -25.10     34.61 o
  -6  11   8        6.89       15.06     37.36 o
  -5  11   8       50.22       86.36     61.22 o
  -4  11   8       40.26       50.26     62.50 o
  -3  11   8       51.45       61.85     41.07 o
  -2  11   8      105.58       48.03     44.43 o
  -1  11   8       47.99       23.66     28.31 o
   0  11   8       59.84       12.89     31.29 o
   1  11   8       47.88       25.67     25.28 o
   2  11   8      105.48      101.90     23.38 o
   3  11   8       51.64       68.37     24.40 o
   4  11   8       40.40       76.50     24.96 o
   5  11   8       50.23       36.42     27.14 o
   6  11   8        6.89      -29.20     29.20 o
   7  11   8        9.97        2.93     31.53 o
  -6  12   8       16.73       -9.19     48.24 o
  -5  12   8       58.63       46.48     43.53 o
  -4  12   8        4.28       28.87     53.58 o
  -3  12   8       38.56       38.78     30.32 o
  -2  12   8      347.28      264.15     37.44 o
  -1  12   8       22.43      -20.60     37.19 o
   0  12   8      368.47      375.68     29.63 o
   1  12   8       22.50        9.97     24.39 o
   2  12   8      348.35      361.88     25.91 o
   3  12   8       38.58       38.88     23.86 o
   4  12   8        4.19       30.15     30.81 o
   5  12   8       58.64       60.93     27.95 o
   6  12   8       16.79       -1.31     32.27 o
  -5  13   8       40.52       71.43     38.54 o
  -4  13   8       32.93       38.81     39.63 o
  -3  13   8       37.37       47.21     44.10 o
  -2  13   8        5.30      -13.32     40.13 o
  -1  13   8       20.10        5.60     32.87 o
   0  13   8       85.26       81.51     24.49 o
   1  13   8       20.11        9.15     25.99 o
   2  13   8        5.27       29.95     29.15 o
   3  13   8       37.48       86.87     28.96 o
   4  13   8       32.92       57.58     35.36 o
   5  13   8       40.47       63.99     43.58 o
  -4  14   8       68.42       86.56     41.46 o
  -3  14   8        6.28       51.30     47.30 o
  -2  14   8       83.35      109.46     34.68 o
  -1  14   8       43.89       26.96     32.40 o
   0  14   8       24.72       11.12     26.44 o
   1  14   8       43.92       38.19     26.66 o
   2  14   8       83.40      145.02     29.56 o
   3  14   8        6.27       38.72     34.39 o
   4  14   8       68.39       57.34     30.09 o
   1   0   9     1391.76     1481.97     88.08 o
   2   0   9      831.01      940.23     48.52 o
   3   0   9      186.23      182.46     10.30 o
   4   0   9     1245.98     1188.89     20.66 o
   5   0   9        8.58        2.84     14.78 o
   6   0   9      560.62      559.85     19.80 o
   7   0   9      205.63      181.72     17.67 o
   8   0   9      220.13      250.25     34.83 o
   9   0   9       21.24        1.27     29.18 o
  10   0   9       37.17       74.11     39.73 o
  11   0   9        4.99       -5.75     44.09 o
 -11   1   9        7.12        8.62     49.52 o
 -10   1   9        3.67       38.68     31.40 o
  -9   1   9      144.15      162.97     26.63 o
  -8   1   9      126.56      136.05     27.22 o
  -7   1   9      246.06      221.28     18.62 o
  -6   1   9       98.21      101.97     14.95 o
  -5   1   9      999.38      967.97     26.21 o
  -4   1   9      196.06      192.92     14.12 o
  -3   1   9     3391.81     3361.24     40.49 o
  -2   1   9     2479.57     2471.22     68.59 o
  -1   1   9     4577.65     5073.31    408.93 o
   0   1   9       44.18       35.61      8.15 o
   1   1   9     4579.70     4881.96    241.48 o
   2   1   9     2477.16     2473.60     79.69 o
   3   1   9     3391.67     3342.87     46.18 o
   4   1   9      196.40      209.01     22.61 o
   5   1   9      998.33      946.48     31.07 o
   6   1   9       98.13       99.25     12.87 o
   7   1   9      246.59      220.50     22.16 o
   8   1   9      126.57      124.81     31.42 o
   9   1   9      144.22      143.29     30.73 o
  10   1   9        3.68       12.56     28.44 o
  11   1   9        7.21      -10.69     39.17 o
 -11   2   9       33.61       25.73     44.00 o
 -10   2   9       16.81       -4.64     29.46 o
  -9   2   9        6.25        7.63     31.76 o
  -8   2   9      597.67      617.74     39.23 o
  -7   2   9       41.14       55.16     23.93 o
  -6   2   9      603.25      607.05     20.00 o
  -5   2   9      390.50      386.06     14.95 o
  -4   2   9      127.10      129.61     13.43 o
  -3   2   9     1539.93     1628.84     38.55 o
  -2   2   9     2087.61     2089.30     41.25 o
  -1   2   9     1004.61     1098.14     68.41 o
   0   2   9       29.56       25.43     19.65 o
   1   2   9     1004.30     1117.44    106.09 o
   2   2   9     2086.11     2098.38     33.75 o
   3   2   9     1541.20     1612.20     26.70 o
   4   2   9      127.32      131.22      9.80 o
   5   2   9      390.36      409.25     11.36 o
   6   2   9      602.95      620.50     26.69 o
   7   2   9       41.24       48.17     21.96 o
   8   2   9      597.93      562.37     35.71 o
   9   2   9        6.21      -14.72     30.15 o
  10   2   9       16.85       19.54     29.98 o
  11   2   9       33.49       62.01     39.07 o
 -11   3   9       73.00       51.25     53.62 o
 -10   3   9       45.50       54.88     31.84 o
  -9   3   9       29.48       33.99     30.35 o
  -8   3   9      185.92      198.38     20.77 o
  -7   3   9      145.49      121.85     22.34 o
  -6   3   9       45.47       26.47     22.00 o
  -5   3   9       69.02       67.32     16.67 o
  -4   3   9       39.93       33.81     12.54 o
  -3   3   9      781.91      816.46     15.50 o
  -2   3   9       88.48      146.11     33.93 o
  -1   3   9     1261.11     1419.66    163.26 o
   0   3   9        4.10       15.30     24.34 o
   1   3   9     1261.63     1557.48    122.92 o
   2   3   9       88.66       86.73     20.43 o
   3   3   9      780.52      804.90     16.91 o
   4   3   9       40.02       36.60      6.23 o
   5   3   9       68.55       70.23     23.06 o
   6   3   9       45.31       41.84     22.79 o
   7   3   9      145.19      133.56     24.41 o
   8   3   9      185.79      182.48     24.27 o
   9   3   9       29.30       46.20     30.75 o
  10   3   9       45.38       36.53     29.30 o
  11   3   9       73.05       65.89     38.06 o
 -10   4   9      142.28      184.47     33.23 o
  -9   4   9      179.91      175.89     29.04 o
  -8   4   9      392.29      409.81     25.09 o
  -7   4   9      295.66      279.01     23.65 o
  -6   4   9       29.65       25.49     15.83 o
  -5   4   9      434.17      452.38     22.75 o
  -4   4   9      147.66      139.10     16.23 o
  -3   4   9      509.37      548.07     14.93 o
  -2   4   9      355.61      342.63     14.27 o
  -1   4   9      516.59      539.80     19.28 o
   0   4   9       99.23      104.10     27.57 o
   1   4   9      516.81      613.30     30.35 o
   2   4   9      355.77      356.81     26.22 o
   3   4   9      508.85      483.85     21.43 o
   4   4   9      147.12      147.30     13.20 o
   5   4   9      433.89      430.60     15.07 o
   6   4   9       29.39        6.34     23.95 o
   7   4   9      295.77      269.90     26.04 o
   8   4   9      391.31      387.73     27.61 o
   9   4   9      180.16      176.43     31.54 o
  10   4   9      142.62      169.81     32.34 o
 -10   5   9       94.27      100.22     31.64 o
  -9   5   9      140.89      159.39     31.60 o
  -8   5   9      166.71      126.99     25.02 o
  -7   5   9      211.95      237.41     22.65 o
  -6   5   9        2.97       12.34     15.22 o
  -5   5   9      132.06      140.93     16.35 o
  -4   5   9      904.49      875.55     22.21 o
  -3   5   9       56.40       53.11     10.41 o
  -2   5   9      118.08      142.01     11.47 o
  -1   5   9      145.12      149.86     15.24 o
   0   5   9     1409.22     1409.09     67.15 o
   1   5   9      144.88      167.82     16.21 o
   2   5   9      118.22      121.61     16.60 o
   3   5   9       56.17       44.44     18.52 o
   4   5   9      903.16      935.90     21.60 o
   5   5   9      131.85      126.88     17.40 o
   6   5   9        2.91       -2.43     25.36 o
   7   5   9      211.87      182.84     26.63 o
   8   5   9      167.23      138.83     25.53 o
   9   5   9      141.20      167.63     31.61 o
  10   5   9       94.00      111.59     31.02 o
 -10   6   9      168.22      151.90     29.90 o
  -9   6   9      172.09      156.76     25.91 o
  -8   6   9       49.82       29.08     23.91 o
  -7   6   9       53.70       53.83     23.07 o
  -6   6   9      342.28      351.48     26.15 o
  -5   6   9      110.96      146.09     16.55 o
  -4   6   9      125.07      126.07     15.64 o
  -3   6   9      458.94      431.24     22.06 o
  -2   6   9      134.75      156.09     15.74 o
  -1   6   9       78.91       78.11     22.95 o
   0   6   9      315.89      350.40     34.04 o
   1   6   9       78.70       93.24     24.40 o
   2   6   9      134.59      114.95     21.84 o
   3   6   9      459.71      436.33     38.87 o
   4   6   9      124.89      142.56     20.06 o
   5   6   9      111.14      112.14     33.54 o
   6   6   9      342.21      298.69     25.53 o
   7   6   9       53.58       36.80     26.24 o
   8   6   9       49.77       52.97     25.39 o
   9   6   9      172.17      144.91     25.97 o
  10   6   9      167.89      187.73     43.37 o
 -10   7   9        1.27       -4.14     27.70 o
  -9   7   9      201.45      203.51     32.33 o
  -8   7   9        5.41        2.17     29.45 o
  -7   7   9       21.08       28.70     24.47 o
  -6   7   9       34.11       26.47     19.16 o
  -5   7   9      855.46      845.05     23.47 o
  -4   7   9      692.91      717.25     25.23 o
  -3   7   9      776.49      778.69     24.82 o
  -2   7   9      101.09      115.63     21.17 o
  -1   7   9      902.78      906.83     36.56 o
   0   7   9        5.53        6.51     26.80 o
   1   7   9      903.11      855.07     40.08 o
   2   7   9      101.11      124.96     23.95 o
   3   7   9      775.28      787.23     28.52 o
   4   7   9      692.80      729.44     35.31 o
   5   7   9      855.70      823.03     33.13 o
   6   7   9       34.02       27.77     24.94 o
   7   7   9       21.14       18.60     25.81 o
   8   7   9        5.42       22.08     25.32 o
   9   7   9      201.11      188.34     26.52 o
  10   7   9        1.26       -9.07     28.13 o
  -9   8   9        3.68      -37.70     37.70 o
  -8   8   9      105.99      106.72     39.07 o
  -7   8   9       16.13       52.92     48.69 o
  -6   8   9       58.43       73.80     35.34 o
  -5   8   9      461.72      445.48     27.97 o
  -4   8   9       95.43      105.72     28.91 o
  -3   8   9      424.45      461.33     23.21 o
  -2   8   9       12.67       -1.48     23.16 o
  -1   8   9      399.10      393.77     33.12 o
   0   8   9      265.74      241.26     31.22 o
   1   8   9      398.52      344.51     31.85 o
   2   8   9       12.73       26.54     25.75 o
   3   8   9      424.52      383.90     28.42 o
   4   8   9       95.33      107.73     23.33 o
   5   8   9      461.98      375.50     30.90 o
   6   8   9       58.30       44.03     24.83 o
   7   8   9       16.12        4.08     26.45 o
   8   8   9      105.95      105.52     26.11 o
   9   8   9        3.67      -11.20     23.70 o
  -9   9   9       42.29       29.57     27.67 o
  -8   9   9       64.70       68.18     39.10 o
  -7   9   9       19.62       52.72     53.96 o
  -6   9   9        6.07      -16.65     53.22 o
  -5   9   9       25.34       69.30     56.89 o
  -4   9   9      246.14      219.90     32.86 o
  -3   9   9      687.00      742.40     55.91 o
  -2   9   9      197.91      222.54     27.64 o
  -1   9   9      187.79      134.97     33.76 o
   0   9   9       10.79       13.51     29.88 o
   1   9   9      187.86      207.07     32.44 o
   2   9   9      197.52      287.23     32.84 o
   3   9   9      686.35      639.18     32.51 o
   4   9   9      245.86      257.05     25.67 o
   5   9   9       25.44       16.57     28.83 o
   6   9   9        6.09       12.47     24.47 o
   7   9   9       19.55       40.27     25.53 o
   8   9   9       64.56       70.68     25.48 o
   9   9   9       42.30       50.24     26.02 o
  -8  10   9       50.88       25.28     29.34 o
  -7  10   9       78.60       15.15     56.66 o
  -6  10   9       72.37       99.26     57.95 o
  -5  10   9       62.05       69.26     56.08 o
  -4  10   9      136.09      157.64     36.25 o
  -3  10   9      128.28      144.00     43.86 o
  -2  10   9      539.93      524.54     32.79 o
  -1  10   9      914.49      937.82     81.10 o
   0  10   9       20.24        6.20     31.27 o
   1  10   9      915.34      881.29     38.75 o
   2  10   9      539.96      479.62     30.71 o
   3  10   9      128.22      128.71     29.29 o
   4  10   9      135.72      119.04     28.62 o
   5  10   9       61.92       34.87     29.74 o
   6  10   9       72.34       79.71     25.65 o
   7  10   9       78.84       79.38     24.23 o
   8  10   9       51.25       11.73     27.00 o
  -7  11   9        9.28        6.37     37.49 o
  -6  11   9       43.96       51.12     61.46 o
  -5  11   9      139.72      127.07     58.45 o
  -4  11   9      123.02      153.31     61.58 o
  -3  11   9       54.68       17.21     43.72 o
  -2  11   9      141.67      215.30     48.11 o
  -1  11   9       58.91       12.74     51.93 o
   0  11   9        9.04       -6.67     30.24 o
   1  11   9       59.17       65.40     30.85 o
   2  11   9      141.37      170.94     31.30 o
   3  11   9       54.70       60.77     25.01 o
   4  11   9      123.38      103.82     27.78 o
   5  11   9      140.12      132.12     29.03 o
   6  11   9       44.07       30.21     29.10 o
   7  11   9        9.13      -15.47     28.40 o
  -6  12   9       83.27       55.77     38.41 o
  -5  12   9       28.71       73.19     40.00 o
  -4  12   9        9.75      102.73     61.84 o
  -3  12   9       13.52       37.35     36.57 o
  -2  12   9       59.76       38.37     37.95 o
  -1  12   9       10.85      -14.41     53.73 o
   0  12   9        1.84      -10.25     24.44 o
   1  12   9       10.95      -10.64     24.13 o
   2  12   9       59.62       73.18     23.33 o
   3  12   9       13.48       53.86     24.85 o
   4  12   9        9.72       29.97     28.45 o
   5  12   9       28.84       10.27     27.04 o
   6  12   9       83.42       78.57     31.20 o
  -5  13   9       47.41       52.36     38.75 o
  -4  13   9       24.99       59.94     36.04 o
  -3  13   9       41.10       57.69     47.43 o
  -2  13   9       21.59       13.68     30.98 o
  -1  13   9       20.18        5.52     29.75 o
   0  13   9        9.04      -24.50     24.50 o
   1  13   9       20.21       -2.18     25.09 o
   2  13   9       21.73       72.04     33.50 o
   3  13   9       41.01       61.58     32.70 o
   4  13   9       25.15       47.91     32.29 o
   5  13   9       47.25       15.55     32.36 o
  -3  14   9       17.09       86.69     51.47 o
  -2  14   9       65.96       92.73     35.44 o
  -1  14   9       22.80        0.24     32.08 o
   0  14   9       11.88      -25.12     34.52 o
   1  14   9       22.79       22.67     25.39 o
   2  14   9       66.12       76.45     31.43 o
   3  14   9       17.01       43.39     32.38 o
   0   0  10       67.48       55.42      9.46 o
   1   0  10       12.35       23.66     14.76 o
   2   0  10     6331.39     6792.40    258.80 o
   3   0  10       62.31       69.07     12.51 o
   4   0  10       49.93       61.41     14.04 o
   5   0  10      335.99      350.10     20.08 o
   6   0  10        3.85       -2.97     15.75 o
   7   0  10      234.87      200.27     23.98 o
   8   0  10      247.61      250.40     41.43 o
   9   0  10      256.82      293.78     32.92 o
  10   0  10      333.46      338.19     51.87 o
  11   0  10        0.01       22.75     47.23 o
 -11   1  10       13.23       12.19     41.42 o
 -10   1  10       60.36       50.99     50.48 o
  -9   1  10      126.30      151.14     26.50 o
  -8   1  10      949.65     1028.31     57.10 o
  -7   1  10      726.61      690.64     39.32 o
  -6   1  10      180.23      186.18     16.67 o
  -5   1  10      486.23      477.30     18.14 o
  -4   1  10      245.50      237.46     14.29 o
  -3   1  10      780.04      808.18     12.74 o
  -2   1  10      263.77      264.58     23.68 o
  -1   1  10     5198.64     5965.63    548.30 o
   0   1  10      735.76      899.42     31.16 o
   1   1  10     5200.25     5918.20    326.92 o
   2   1  10      262.45      248.18     19.04 o
   3   1  10      779.40      813.97     23.01 o
   4   1  10      246.28      231.11     23.49 o
   5   1  10      485.01      467.43     23.95 o
   6   1  10      179.61      158.29     21.51 o
   7   1  10      727.33      698.38     26.93 o
   8   1  10      948.49      918.54     47.60 o
   9   1  10      126.64      173.55     30.87 o
  10   1  10       60.43       71.46     31.36 o
  11   1  10       13.29       54.90     40.52 o
 -11   2  10       18.92       15.96     46.26 o
 -10   2  10       28.85       30.71     47.28 o
  -9   2  10      186.24      182.89     25.88 o
  -8   2  10      633.82      643.65     30.46 o
  -7   2  10      749.76      750.64     62.57 o
  -6   2  10      146.72      144.79     15.34 o
  -5   2  10      983.43      983.58     28.99 o
  -4   2  10      145.62      143.18     10.62 o
  -3   2  10       15.11       23.10     10.81 o
  -2   2  10      802.14      850.26     24.62 o
  -1   2  10      604.72      672.65     33.84 o
   0   2  10      243.94      278.68     15.92 o
   1   2  10      605.26      737.50     63.24 o
   2   2  10      801.99      809.47     31.32 o
   3   2  10       15.20        4.83     24.74 o
   4   2  10      145.74      131.65     17.66 o
   5   2  10      984.77      988.40     28.80 o
   6   2  10      146.94      151.09     23.37 o
   7   2  10      749.98      758.11     28.97 o
   8   2  10      634.38      652.24     37.52 o
   9   2  10      186.32      165.76     30.96 o
  10   2  10       28.97       68.24     30.74 o
  11   2  10       18.83      -38.81     38.81 o
 -11   3  10       21.54       44.36     56.38 o
 -10   3  10        3.28        3.87     44.87 o
  -9   3  10      132.21      104.32     32.30 o
  -8   3  10      164.01      164.34     21.47 o
  -7   3  10      151.31      116.45     23.77 o
  -6   3  10      121.85      120.56     19.01 o
  -5   3  10      660.30      705.21     29.16 o
  -4   3  10      938.43      990.20     22.27 o
  -3   3  10      565.86      612.50     14.01 o
  -2   3  10      324.49      339.09     12.05 o
  -1   3  10      279.80      283.27     41.17 o
   0   3  10      578.57      676.42     69.78 o
   1   3  10      279.16      311.92     24.94 o
   2   3  10      323.92      363.51     21.94 o
   3   3  10      566.39      641.96     24.91 o
   4   3  10      938.92      945.10     15.80 o
   5   3  10      659.41      663.17     24.20 o
   6   3  10      122.03      190.74     34.97 o
   7   3  10      151.21      167.32     24.95 o
   8   3  10      163.84      188.27     24.94 o
   9   3  10      131.90      123.58     32.36 o
  10   3  10        3.30      -16.99     28.60 o
  11   3  10       21.46       27.02     35.30 o
 -10   4  10        5.49        2.42     59.09 o
  -9   4  10        2.93       -9.83     30.46 o
  -8   4  10      523.87      512.26     25.76 o
  -7   4  10       37.98       47.49     22.74 o
  -6   4  10      347.72      372.67     20.47 o
  -5   4  10      259.24      244.03     18.68 o
  -4   4  10      351.36      331.19     16.95 o
  -3   4  10      169.88      184.15     11.94 o
  -2   4  10      392.56      407.31     15.07 o
  -1   4  10      599.44      605.93     22.26 o
   0   4  10      979.08     1331.14    127.08 o
   1   4  10      598.88      662.81     52.78 o
   2   4  10      392.14      427.81     29.03 o
   3   4  10      169.87      186.54     24.33 o
   4   4  10      351.56      334.44     11.61 o
   5   4  10      258.86      242.35     23.36 o
   6   4  10      348.18      367.43     27.95 o
   7   4  10       37.97       11.37     24.11 o
   8   4  10      523.78      523.13     28.86 o
   9   4  10        2.96       -5.32     30.05 o
  10   4  10        5.57       19.60     31.51 o
 -10   5  10      123.86      121.40     57.37 o
  -9   5  10      130.02       98.36     31.93 o
  -8   5  10      233.05      238.36     28.69 o
  -7   5  10      189.51      205.34     22.49 o
  -6   5  10      201.64      201.77     19.15 o
  -5   5  10      106.96       84.56     18.13 o
  -4   5  10      196.35      218.52     17.62 o
  -3   5  10      203.26      219.86     12.55 o
  -2   5  10       51.30       46.17     10.53 o
  -1   5  10       38.23       33.23      6.72 o
   0   5  10       32.36       57.24     13.14 o
   1   5  10       38.01       32.57      9.04 o
   2   5  10       51.23       50.65      7.43 o
   3   5  10      203.65      179.79     20.28 o
   4   5  10      196.57      231.17     25.08 o
   5   5  10      107.22      107.48     24.49 o
   6   5  10      201.51      151.47     23.23 o
   7   5  10      189.56      215.89     27.48 o
   8   5  10      233.12      237.53     27.74 o
   9   5  10      130.15      138.88     31.62 o
  10   5  10      124.03      162.81     32.27 o
  -9   6  10       67.56       92.48     25.22 o
  -8   6  10      206.55      227.88     30.37 o
  -7   6  10      108.43      101.01     22.33 o
  -6   6  10      135.49      145.95     20.28 o
  -5   6  10      552.95      553.96     22.11 o
  -4   6  10      274.45      292.80     18.27 o
  -3   6  10       47.29       43.26     10.72 o
  -2   6  10      215.87      218.91      9.98 o
  -1   6  10      327.53      325.98     18.05 o
   0   6  10      784.76      829.43     33.69 o
   1   6  10      326.94      297.03     32.26 o
   2   6  10      216.12      192.61     23.93 o
   3   6  10       46.93       23.39     21.14 o
   4   6  10      274.52      309.45     22.25 o
   5   6  10      553.40      530.81     29.39 o
   6   6  10      135.60      129.28     24.74 o
   7   6  10      108.18      123.76     26.70 o
   8   6  10      206.53      241.73     27.68 o
   9   6  10       67.40       71.54     31.95 o
  10   6  10       25.76       47.76     30.05 o
  -9   7  10      103.33      160.14     29.91 o
  -8   7  10      130.52      118.10     34.65 o
  -7   7  10       96.75      111.86     33.08 o
  -6   7  10      313.73      329.61     28.88 o
  -5   7  10       86.12       63.29     20.01 o
  -4   7  10        2.06        2.71     24.67 o
  -3   7  10      289.17      280.70     19.69 o
  -2   7  10       61.96       35.01     21.82 o
  -1   7  10      236.70      281.93     26.51 o
   0   7  10      228.03      218.64     33.92 o
   1   7  10      236.72      260.71     43.81 o
   2   7  10       61.99       36.28     24.98 o
   3   7  10      289.28      254.29     25.07 o
   4   7  10        2.08        7.89     24.43 o
   5   7  10       86.08       65.68     27.35 o
   6   7  10      313.46      339.28     29.99 o
   7   7  10       96.89       31.61     26.44 o
   8   7  10      130.82      122.40     24.99 o
   9   7  10      103.43      100.87     26.01 o
  -9   8  10        8.48       13.21     30.31 o
  -8   8  10       87.82       24.81     46.34 o
  -7   8  10      317.20      422.80     56.24 o
  -6   8  10      424.88      403.43     38.12 o
  -5   8  10       34.33       25.24     23.79 o
  -4   8  10       49.06       58.42     25.79 o
  -3   8  10      226.19      200.40     34.07 o
  -2   8  10      145.81      168.68     35.69 o
  -1   8  10      959.27     1017.63     44.72 o
   0   8  10      178.41      131.65     31.28 o
   1   8  10      958.57      986.22     70.70 o
   2   8  10      146.11      129.96     26.35 o
   3   8  10      226.60      276.83     28.29 o
   4   8  10       49.18       72.19     22.96 o
   5   8  10       34.16       31.09     27.78 o
   6   8  10      424.72      380.26     31.16 o
   7   8  10      316.97      335.95     28.68 o
   8   8  10       87.92       66.22     25.93 o
   9   8  10        8.56       30.76     25.43 o
  -8   9  10       16.14       29.30     39.41 o
  -7   9  10       65.51      126.21     49.70 o
  -6   9  10       64.07       -1.78     53.21 o
  -5   9  10      236.52      233.52     36.55 o
  -4   9  10      322.09      344.69     36.16 o
  -3   9  10      134.12      112.52     46.40 o
  -2   9  10      430.66      455.10     32.82 o
  -1   9  10      273.35      291.17     33.89 o
   0   9  10      538.12      480.04     38.45 o
   1   9  10      273.23      307.31     33.00 o
   2   9  10      429.97      370.59     33.10 o
   3   9  10      134.22      133.07     28.43 o
   4   9  10      321.80      372.60     41.85 o
   5   9  10      236.23      229.17     28.85 o
   6   9  10       63.96       50.00     26.94 o
   7   9  10       65.30       47.75     25.52 o
   8   9  10       16.05       17.89     26.60 o
  -8  10  10        9.27      -26.31     37.45 o
  -7  10  10        2.51      -16.34     58.12 o
  -6  10  10      152.10      140.50     55.80 o
  -5  10  10       72.90       50.62     54.76 o
  -4  10  10       70.35       93.58     32.37 o
  -3  10  10      293.81      274.82     47.12 o
  -2  10  10       95.91       66.74     50.96 o
  -1  10  10      230.27      210.20     31.44 o
   0  10  10      180.40      149.50     31.66 o
   1  10  10      229.86      200.29     32.81 o
   2  10  10       96.02      115.64     28.73 o
   3  10  10      293.17      316.59     29.41 o
   4  10  10       70.39      105.59     28.07 o
   5  10  10       72.91       58.72     28.62 o
   6  10  10      152.14      185.08     29.25 o
   7  10  10        2.54      -25.36     25.36 o
   8  10  10        9.26      -25.57     25.57 o
  -7  11  10       10.96      -53.34     55.70 o
  -6  11  10      140.32      212.32     63.70 o
  -5  11  10       25.57       38.31     57.21 o
  -4  11  10       13.82       43.84     58.15 o
  -3  11  10       51.78       80.20     43.32 o
  -2  11  10      305.62      312.13     48.88 o
  -1  11  10       64.97       43.57     29.87 o
   0  11  10       67.51       53.27     31.19 o
   1  11  10       65.11       21.52     34.09 o
   2  11  10      305.89      319.50     30.82 o
   3  11  10       51.62       47.13     27.49 o
   4  11  10       13.81       53.62     27.85 o
   5  11  10       25.65       43.54     27.09 o
   6  11  10      140.42      143.57     28.01 o
   7  11  10       10.97      -26.93     28.54 o
  -6  12  10       10.54       -0.88     40.88 o
  -5  12  10       55.09       96.80     64.42 o
  -4  12  10       71.42      190.83     64.33 o
  -3  12  10        5.80       35.33     43.83 o
  -2  12  10       24.36       61.22     45.50 o
  -1  12  10       38.61     -104.25    110.05 o
   0  12  10      112.28       88.46     30.44 o
   1  12  10       38.62       26.38     24.59 o
   2  12  10       24.46       41.76     22.56 o
   3  12  10        5.81        9.06     27.25 o
   4  12  10       71.39       77.99     29.18 o
   5  12  10       55.19       82.12     28.48 o
   6  12  10       10.50      -29.62     29.62 o
  -5  13  10       23.45       47.35     36.44 o
  -4  13  10       43.64       87.75     57.44 o
  -3  13  10        5.32       49.47     82.71 o
  -2  13  10       11.56       14.12     31.62 o
  -1  13  10       21.52      -32.48     36.73 o
   0  13  10       83.29       90.26     25.90 o
   1  13  10       21.62        6.81     24.00 o
   2  13  10       11.58       19.18     28.72 o
   3  13  10        5.34       19.33     25.26 o
   4  13  10       43.62       44.91     27.24 o
   5  13  10       23.17        5.02     27.53 o
  -3  14  10        1.56        0.66     60.41 o
  -2  14  10       29.24       29.84     33.95 o
  -1  14  10        8.57       -1.54     33.13 o
   0  14  10      137.41       57.88     41.20 o
   1  14  10        8.69      -10.19     24.65 o
   2  14  10       29.34       28.87     31.85 o
   3  14  10        1.60       13.39     30.97 o
   1   0  11     1353.44     1389.16     87.98 o
   2   0  11     1473.75     1661.05     55.30 o
   3   0  11       10.34       16.31      7.30 o
   4   0  11      559.08      512.25     24.90 o
   5   0  11       33.06       27.38     19.18 o
   6   0  11        4.87      -10.07     19.85 o
   7   0  11      389.39      346.64     33.05 o
   8   0  11        9.28        9.06     29.91 o
   9   0  11       66.71       79.63     29.35 o
  10   0  11       19.50       17.38     47.91 o
  11   0  11        7.35      -36.53     53.06 o
 -11   1  11       56.81       36.61     41.02 o
 -10   1  11       22.59       -3.42     48.69 o
  -9   1  11      109.62      141.46     34.02 o
  -8   1  11        7.38        3.46     23.29 o
  -7   1  11       71.89       57.90     23.91 o
  -6   1  11      245.50      275.18     18.58 o
  -5   1  11      633.17      607.27     20.30 o
  -4   1  11      396.90      439.39     13.76 o
  -3   1  11     1971.04     2049.72     24.34 o
  -2   1  11      563.83      574.65     18.89 o
  -1   1  11      218.19      269.96     28.07 o
   0   1  11       87.54      108.59      9.03 o
   1   1  11      218.11      261.96     24.97 o
   2   1  11      564.77      658.94     45.06 o
   3   1  11     1971.54     2170.33     78.08 o
   4   1  11      398.11      384.44     19.75 o
   5   1  11      633.56      612.32     25.72 o
   6   1  11      246.00      237.44     23.28 o
   7   1  11       71.95       85.73     21.34 o
   8   1  11        7.37       14.24     30.32 o
   9   1  11      109.66      146.27     30.69 o
  10   1  11       22.62       16.48     30.17 o
  11   1  11       56.78      101.39     38.49 o
 -11   2  11        4.94       32.50     45.78 o
 -10   2  11        4.75       45.83     47.07 o
  -9   2  11       10.69       31.42     30.69 o
  -8   2  11       26.38       51.78     24.75 o
  -7   2  11      620.21      671.06     38.51 o
  -6   2  11      412.16      429.67     20.18 o
  -5   2  11      114.66      124.97     14.60 o
  -4   2  11      699.14      680.80     14.67 o
  -3   2  11      982.66      983.18     16.19 o
  -2   2  11      872.99      859.34     17.98 o
  -1   2  11     1569.06     1830.11    114.74 o
   0   2  11     1208.03     1376.86     87.85 o
   1   2  11     1569.97     1962.05    135.71 o
   2   2  11      873.30      929.92     26.45 o
   3   2  11      984.12      943.34     22.51 o
   4   2  11      699.43      635.81     20.43 o
   5   2  11      114.00      130.53     24.60 o
   6   2  11      411.88      391.67     26.47 o
   7   2  11      620.62      644.51     31.08 o
   8   2  11       26.39       13.81     30.41 o
   9   2  11       10.76       -6.83     29.75 o
  10   2  11        4.80       -6.36     31.05 o
  11   2  11        4.96       56.36     40.66 o
 -10   3  11       31.03       44.86     45.79 o
  -9   3  11      146.56      110.22     44.68 o
  -8   3  11      476.72      496.47     29.77 o
  -7   3  11      207.04      168.40     24.19 o
  -6   3  11      212.10      204.24     19.65 o
  -5   3  11      648.57      704.24     40.76 o
  -4   3  11      146.36      161.29     10.64 o
  -3   3  11     2269.72     2260.65     33.66 o
  -2   3  11     1011.40     1064.21     27.70 o
  -1   3  11     1561.24     1703.35    116.29 o
   0   3  11        5.13       13.62     17.52 o
   1   3  11     1561.20     1923.63    135.82 o
   2   3  11     1011.34     1118.17     37.21 o
   3   3  11     2270.68     2153.73     56.25 o
   4   3  11      146.10      170.43     20.42 o
   5   3  11      648.74      642.79     24.13 o
   6   3  11      211.50      223.62     25.59 o
   7   3  11      207.02      217.46     25.65 o
   8   3  11      475.82      498.49     27.83 o
   9   3  11      146.57      202.73     34.90 o
  10   3  11       31.24       59.28     32.28 o
 -10   4  11      131.19      137.15     44.05 o
  -9   4  11       69.73       73.91     40.86 o
  -8   4  11      109.34      112.12     24.60 o
  -7   4  11      404.93      418.29     27.18 o
  -6   4  11       59.04       66.10     18.60 o
  -5   4  11      145.85      150.37     17.93 o
  -4   4  11      712.52      714.55     15.14 o
  -3   4  11       82.84       91.38     11.47 o
  -2   4  11      276.23      278.07     14.86 o
  -1   4  11      657.54      758.75     45.94 o
   0   4  11     1127.80     1420.85    129.20 o
   1   4  11      657.10      899.53     70.70 o
   2   4  11      276.06      291.63     24.56 o
   3   4  11       82.39       96.08     23.11 o
   4   4  11      711.83      752.95     26.55 o
   5   4  11      145.96      132.35     22.77 o
   6   4  11       59.09       63.26     25.21 o
   7   4  11      404.75      427.14     28.62 o
   8   4  11      109.54      115.97     25.57 o
   9   4  11       69.86      106.11     32.46 o
  10   4  11      131.26       81.76     31.04 o
 -10   5  11       40.33       -1.87     45.61 o
  -9   5  11       41.62       54.41     49.77 o
  -8   5  11       44.05       48.98     27.71 o
  -7   5  11      210.63      235.60     24.68 o
  -6   5  11      110.41      121.41     18.36 o
  -5   5  11      436.88      445.66     26.36 o
  -4   5  11       78.96       74.08     16.90 o
  -3   5  11      447.55      478.03     14.74 o
  -2   5  11      384.68      376.59     14.07 o
  -1   5  11      429.93      411.58     14.66 o
   0   5  11      137.33      124.17      7.86 o
   1   5  11      429.14      431.15     31.42 o
   2   5  11      384.22      427.12     29.24 o
   3   5  11      447.16      471.53     28.55 o
   4   5  11       79.01      106.29     24.30 o
   5   5  11      436.51      424.96     26.59 o
   6   5  11      110.65       93.80     22.68 o
   7   5  11      211.02      239.68     28.21 o
   8   5  11       43.89       54.32     25.84 o
   9   5  11       41.43       58.02     32.39 o
  10   5  11       40.14       36.58     30.06 o
  -8   6  11       57.94       42.12     30.26 o
  -7   6  11       11.58        5.97     21.90 o
  -6   6  11       21.24       17.16     21.59 o
  -5   6  11       10.89        3.71     17.27 o
  -4   6  11        4.96       17.25     15.74 o
  -3   6  11      135.57      142.98     12.21 o
  -2   6  11      484.98      482.05     13.23 o
  -1   6  11      123.41      141.47     15.35 o
   0   6  11      209.18      233.29     27.93 o
   1   6  11      123.06      118.18     13.82 o
   2   6  11      485.42      504.36     29.75 o
   3   6  11      135.49       94.01     24.06 o
   4   6  11        5.02       -0.89     18.17 o
   5   6  11       10.90       23.65     25.44 o
   6   6  11       21.24        2.37     25.28 o
   7   6  11       11.60       -0.71     25.64 o
   8   6  11       58.11       50.86     25.56 o
   9   6  11      123.62      147.09     32.37 o
  10   6  11        7.40       21.04     29.37 o
  -9   7  11       70.45       61.77     53.39 o
  -8   7  11      181.98      187.02     47.87 o
  -7   7  11       13.00        0.94     30.16 o
  -6   7  11       36.07       32.31     61.06 o
  -5   7  11      169.77      157.53     26.35 o
  -4   7  11      125.22      140.42     27.01 o
  -3   7  11       86.79      102.02     18.38 o
  -2   7  11      397.77      362.52     24.90 o
  -1   7  11      741.02      717.58     32.09 o
   0   7  11      652.72      687.80     40.38 o
   1   7  11      740.99      803.12     94.27 o
   2   7  11      398.14      386.74     47.22 o
   3   7  11       86.56       57.33     23.12 o
   4   7  11      124.88      123.37     28.63 o
   5   7  11      169.62      163.70     27.47 o
   6   7  11       35.92       -3.53     26.12 o
   7   7  11       13.04       11.62     27.32 o
   8   7  11      181.96      170.68     27.19 o
   9   7  11       70.37       90.26     25.05 o
  -9   8  11       14.52       -8.57     51.95 o
  -8   8  11       38.64       57.53     47.68 o
  -7   8  11       16.97       66.13     47.65 o
  -6   8  11      367.29      382.32     94.17 o
  -5   8  11       10.28       32.01     24.41 o
  -4   8  11     1765.67     1728.04     42.10 o
  -3   8  11      177.27      147.30     37.19 o
  -2   8  11       30.23       43.58     23.47 o
  -1   8  11      490.43      503.00     37.04 o
   0   8  11       32.45       47.12     35.31 o
   1   8  11      491.06      507.32     52.42 o
   2   8  11       30.07       66.83     36.55 o
   3   8  11      177.38      152.38     26.45 o
   4   8  11     1765.26     1676.88     60.80 o
   5   8  11       10.27       16.68     26.99 o
   6   8  11      366.82      334.14     29.97 o
   7   8  11       16.95       -3.62     24.29 o
   8   8  11       38.52       44.04     26.87 o
   9   8  11       14.48        7.47     23.75 o
  -8   9  11       56.92       87.25     46.40 o
  -7   9  11       36.83       56.48     48.13 o
  -6   9  11      218.72      196.82     35.18 o
  -5   9  11      221.71      177.07     36.07 o
  -4   9  11       43.64       51.72     26.60 o
  -3   9  11      515.17      521.25     53.55 o
  -2   9  11      958.58     1032.20     40.12 o
  -1   9  11     2012.78     1997.19     54.51 o
   0   9  11        0.04      -11.63     32.74 o
   1   9  11     2014.75     2068.83    120.45 o
   2   9  11      959.45      960.71     33.33 o
   3   9  11      514.34      446.15     29.21 o
   4   9  11       43.55       55.93     27.05 o
   5   9  11      222.00      229.54     35.07 o
   6   9  11      218.76      252.66     30.53 o
   7   9  11       36.84       39.55     23.40 o
   8   9  11       57.26       40.38     26.18 o
  -8  10  11       29.45      -25.29     48.31 o
  -7  10  11       14.65      -56.73     56.73 o
  -6  10  11       32.08       54.59     55.68 o
  -5  10  11      166.61      122.96     55.81 o
  -4  10  11      139.39      165.09     43.36 o
  -3  10  11       19.58       29.19     46.45 o
  -2  10  11      302.06      281.07     53.10 o
  -1  10  11      113.20      107.93     31.37 o
   0  10  11      314.48      330.16     40.95 o
   1  10  11      113.20      108.02     32.32 o
   2  10  11      301.57      352.66     32.43 o
   3  10  11       19.80       12.44     28.30 o
   4  10  11      139.49      164.57     29.50 o
   5  10  11      166.65      159.85     29.11 o
   6  10  11       32.02       17.03     27.14 o
   7  10  11       14.70        2.49     25.25 o
   8  10  11       29.45       21.09     26.42 o
  -7  11  11        8.59      -54.84     54.84 o
  -6  11  11        0.41        6.26     54.33 o
  -5  11  11       47.05      119.90     57.58 o
  -4  11  11      336.95      479.37     62.95 o
  -3  11  11       43.32      112.67     44.73 o
  -2  11  11      198.86      176.60     50.04 o
  -1  11  11       61.80       76.22     29.90 o
   0  11  11       31.10       25.02     31.86 o
   1  11  11       61.91       48.92     27.26 o
   2  11  11      198.96      181.02     28.19 o
   3  11  11       43.09       56.89     33.35 o
   4  11  11      337.18      362.58     30.96 o
   5  11  11       46.99       36.21     27.28 o
   6  11  11        0.39        0.42     27.87 o
   7  11  11        8.58      -29.94     31.08 o
  -6  12  11       32.29       77.00     55.81 o
  -5  12  11       89.63      114.29     60.32 o
  -4  12  11        5.56       -0.17     57.28 o
  -3  12  11       55.97       61.07     39.89 o
  -2  12  11       18.07       18.47     45.31 o
  -1  12  11       42.06       14.82     48.64 o
   0  12  11        2.92      -23.00     29.67 o
   1  12  11       42.27       39.58     26.80 o
   2  12  11       18.04        4.24     21.88 o
   3  12  11       55.91      100.61     27.99 o
   4  12  11        5.63       19.13     26.82 o
   5  12  11       89.42      101.04     29.43 o
   6  12  11       32.28       -6.42     30.22 o
  -4  13  11        3.57       55.85     51.26 o
  -3  13  11       27.46       42.67     99.11 o
  -2  13  11       22.29        8.46     46.11 o
  -1  13  11       19.71       35.85     50.93 o
   0  13  11       28.56      -13.14     24.69 o
   1  13  11       19.66        1.63     26.83 o
   2  13  11       22.19        8.39     31.15 o
   3  13  11       27.56       83.91     26.31 o
   4  13  11        3.53       34.80     27.20 o
  -2  14  11       30.72       59.42     37.52 o
  -1  14  11       21.16       19.10     31.73 o
   0  14  11       53.43       30.90     29.52 o
   1  14  11       21.02       54.93     42.66 o
   2  14  11       30.79       68.67     30.56 o
   0   0  12      271.60      314.16     13.47 o
   1   0  12       21.86       40.38     23.69 o
   2   0  12      991.00     1034.11     24.71 o
   3   0  12      199.62      177.16     10.46 o
   4   0  12       31.97       27.32     20.91 o
   5   0  12      202.56      206.75     21.98 o
   6   0  12      349.06      325.82     23.61 o
   7   0  12      308.88      320.07     32.85 o
   8   0  12       53.77       45.57     30.32 o
   9   0  12      122.51      112.10     29.86 o
  10   0  12      242.89      249.17     35.72 o
 -10   1  12       33.66       73.35     45.64 o
  -9   1  12      118.21      150.13     33.38 o
  -8   1  12      421.56      398.92     53.73 o
  -7   1  12       70.12       71.67     22.05 o
  -6   1  12      121.18      137.92     17.54 o
  -5   1  12      484.83      508.13     31.74 o
  -4   1  12      911.01      930.31     16.83 o
  -3   1  12     2016.09     2071.82     30.83 o
  -2   1  12     1459.46     1552.49     61.17 o
  -1   1  12     1610.07     1795.34    119.77 o
   0   1  12      306.35      326.89     16.83 o
   1   1  12     1610.00     1722.11     56.93 o
   2   1  12     1458.22     1523.59     34.34 o
   3   1  12     2016.69     2005.66     42.58 o
   4   1  12      910.87      875.37     34.14 o
   5   1  12      484.95      457.62     24.88 o
   6   1  12      120.92      131.59     23.41 o
   7   1  12       70.03       86.67     22.18 o
   8   1  12      421.91      369.83     34.15 o
   9   1  12      118.09      128.90     31.00 o
  10   1  12       33.77       47.74     29.40 o
 -10   2  12      119.88      145.52     47.53 o
  -9   2  12       60.98       89.47     31.85 o
  -8   2  12       78.00       44.43     31.25 o
  -7   2  12      519.14      495.49     27.80 o
  -6   2  12     1393.66     1407.42     74.12 o
  -5   2  12      737.78      722.58     25.16 o
  -4   2  12      831.09      826.90     16.27 o
  -3   2  12      372.80      361.53     10.21 o
  -2   2  12      258.87      249.55      7.37 o
  -1   2  12     3152.25     3335.05    185.67 o
   0   2  12      339.67      382.87     19.47 o
   1   2  12     3152.02     3432.29    190.73 o
   2   2  12      258.39      263.88     21.54 o
   3   2  12      372.60      336.30     18.88 o
   4   2  12      832.28      801.11     22.12 o
   5   2  12      737.82      715.51     30.40 o
   6   2  12     1393.88     1410.63     48.25 o
   7   2  12      519.64      529.40     28.14 o
   8   2  12       77.61       46.68     31.52 o
   9   2  12       61.31       52.13     31.23 o
  10   2  12      119.94      144.40     30.88 o
 -10   3  12       11.33       34.74     44.77 o
  -9   3  12       22.45       24.79     43.00 o
  -8   3  12      382.07      410.90     39.46 o
  -7   3  12       92.45       55.62     23.47 o
  -6   3  12       53.08       52.43     18.32 o
  -5   3  12     1628.47     1633.53     32.76 o
  -4   3  12      588.36      601.98     15.02 o
  -3   3  12      119.13      126.71     11.65 o
  -2   3  12      855.46      863.69     25.76 o
  -1   3  12       26.26       41.81     13.48 o
   0   3  12       99.72      115.85     18.04 o
   1   3  12       26.32       38.50     19.30 o
   2   3  12      855.06      907.50     28.74 o
   3   3  12      118.74      124.20     21.05 o
   4   3  12      589.39      603.27     24.12 o
   5   3  12     1628.40     1574.88     37.34 o
   6   3  12       52.87       41.93     24.59 o
   7   3  12       92.58       85.60     25.10 o
   8   3  12      382.54      410.88     34.30 o
   9   3  12       22.37       17.65     29.83 o
  10   3  12       11.34       -8.41     30.82 o
 -10   4  12       14.85       30.63     39.14 o
  -9   4  12      345.53      321.85     46.34 o
  -8   4  12       42.56       65.26     23.95 o
  -7   4  12      662.59      682.65     30.73 o
  -6   4  12      238.06      253.10     20.40 o
  -5   4  12      253.04      257.55     19.29 o
  -4   4  12      158.09      156.85     11.95 o
  -3   4  12      610.76      648.49     17.43 o
  -2   4  12      370.81      344.56     16.15 o
  -1   4  12      770.09      819.85     74.73 o
   0   4  12      347.20      495.60     39.23 o
   1   4  12      769.20      877.59     62.15 o
   2   4  12      370.99      390.41     32.04 o
   3   4  12      611.92      611.72     26.81 o
   4   4  12      158.21      167.67     23.28 o
   5   4  12      252.96      259.11     23.82 o
   6   4  12      238.38      249.18     26.56 o
   7   4  12      662.23      671.58     31.33 o
   8   4  12       42.31       41.27     24.97 o
   9   4  12      346.06      389.99     35.64 o
  10   4  12       14.95        9.99     30.00 o
 -10   5  12       66.33       89.11     49.49 o
  -9   5  12      187.35      243.35     52.10 o
  -8   5  12      469.42      464.34     27.71 o
  -7   5  12       63.60       64.16     23.01 o
  -6   5  12      189.25      233.96     20.12 o
  -5   5  12        1.86        6.00     17.34 o
  -4   5  12      339.77      300.59     19.20 o
  -3   5  12     1212.82     1193.29     37.47 o
  -2   5  12      258.30      264.73     14.06 o
  -1   5  12       25.24       18.70      9.52 o
   0   5  12      305.93      326.19     32.09 o
   1   5  12       25.28       15.83     21.43 o
   2   5  12      258.72      274.57     26.07 o
   3   5  12     1211.69     1226.49     33.50 o
   4   5  12      339.20      355.61     26.47 o
   5   5  12        1.90        1.28     23.47 o
   6   5  12      189.54      206.98     25.22 o
   7   5  12       63.77       40.32     26.04 o
   8   5  12      468.74      435.60     29.88 o
   9   5  12      187.42      210.93     34.21 o
  10   5  12       66.35       95.03     30.12 o
  -7   6  12      176.81      202.83     24.00 o
  -6   6  12        7.09        6.33     20.27 o
  -5   6  12      490.65      475.91     22.34 o
  -4   6  12      186.72      177.75     17.16 o
  -3   6  12       73.73       70.21     11.75 o
  -2   6  12      248.53      246.58     11.38 o
  -1   6  12      308.21      297.30     25.45 o
   0   6  12      251.84      206.10     23.09 o
   1   6  12      307.50      294.22     28.92 o
   2   6  12      248.45      304.90     28.51 o
   3   6  12       73.44       30.73     28.34 o
   4   6  12      186.79      199.77     27.78 o
   5   6  12      490.41      516.86     29.16 o
   6   6  12        7.09       -0.66     24.77 o
   7   6  12      176.56      196.59     27.32 o
   8   6  12       15.29       13.33     24.88 o
   9   6  12       76.94       91.61     31.68 o
  -7   7  12      115.87      117.65     33.00 o
  -6   7  12       88.58       21.92     33.06 o
  -5   7  12      162.99      160.54     22.50 o
  -4   7  12       17.68       22.79     21.14 o
  -3   7  12      949.03      982.97     32.28 o
  -2   7  12      113.84      111.62     16.89 o
  -1   7  12      190.84      171.24     27.38 o
   0   7  12      178.24      182.48     34.11 o
   1   7  12      191.17      224.21     42.37 o
   2   7  12      114.24      114.01     29.26 o
   3   7  12      949.29      874.88     29.42 o
   4   7  12       17.57       29.88     27.60 o
   5   7  12      163.19      181.96     27.20 o
   6   7  12       88.88       46.89     26.58 o
   7   7  12      115.64      119.73     27.71 o
   8   7  12      172.21      152.99     28.08 o
   9   7  12       42.06       41.08     30.11 o
  -9   8  12       14.68       36.15     45.15 o
  -7   8  12       64.10       88.61     45.06 o
  -6   8  12       68.94       80.51     34.55 o
  -5   8  12       10.00        9.09     23.94 o
  -4   8  12      153.90      147.64     28.33 o
  -3   8  12      449.59      425.08     41.11 o
  -2   8  12      186.59      242.64     25.37 o
  -1   8  12       33.66       23.28     29.08 o
   0   8  12     1120.77     1121.58     46.88 o
   1   8  12       33.73       37.81     28.90 o
   2   8  12      186.51      168.11     31.66 o
   3   8  12      449.88      376.39     31.20 o
   4   8  12      153.75      122.36     29.27 o
   5   8  12       10.06       36.07     26.66 o
   6   8  12       68.86       67.63     28.04 o
   7   8  12       64.09       53.73     25.62 o
   8   8  12        1.31        2.87     24.94 o
   9   8  12       14.68       17.84     25.18 o
  -7   9  12       38.42       72.77     46.65 o
  -6   9  12       34.45       -5.67     33.23 o
  -5   9  12       49.96       48.82     43.13 o
  -4   9  12       76.86       75.57     27.50 o
  -3   9  12      299.60      301.83     50.90 o
  -2   9  12       95.12      106.28     28.17 o
  -1   9  12      217.34      184.29     33.83 o
   0   9  12      665.90      665.79     41.07 o
   1   9  12      216.88      278.56     34.29 o
   2   9  12       95.11       50.24     27.30 o
   3   9  12      299.81      266.52     28.27 o
   4   9  12       77.19       75.52     29.49 o
   5   9  12       50.21       40.98     27.23 o
   6   9  12       34.22       29.07     26.96 o
   7   9  12       38.46       45.41     26.86 o
   8   9  12        6.10      -19.15     26.32 o
  -7  10  12       50.30       43.09     49.24 o
  -6  10  12       11.18      -24.61     54.26 o
  -5  10  12       78.12       61.00     54.19 o
  -4  10  12       23.44       49.56     44.04 o
  -3  10  12        3.44       10.88     46.36 o
  -2  10  12       22.78       29.97     53.65 o
  -1  10  12      799.03      807.45     43.14 o
   0  10  12      255.19      239.89     37.31 o
   1  10  12      799.14      851.42     51.55 o
   2  10  12       22.69       16.39     27.86 o
   3  10  12        3.50        4.39     31.06 o
   4  10  12       23.45       32.67     33.46 o
   5  10  12       78.08       62.64     28.24 o
   6  10  12       11.24        4.30     28.04 o
   7  10  12       50.47       72.77     26.25 o
  -7  11  12       28.35      -53.46     54.13 o
  -6  11  12       84.84       83.50     53.44 o
  -5  11  12       16.80       21.00     54.30 o
  -4  11  12       37.38      120.66     55.69 o
  -3  11  12       12.86       38.36     45.03 o
  -2  11  12       88.01      104.89     54.53 o
  -1  11  12      340.16      305.57     34.40 o
   0  11  12      224.22      227.40     36.93 o
   1  11  12      340.22      288.63     45.97 o
   2  11  12       88.46      105.86     29.22 o
   3  11  12       12.87        2.69     33.08 o
   4  11  12       37.21       56.98     30.46 o
   5  11  12       16.76       29.63     29.62 o
   6  11  12       84.88       71.61     29.34 o
   7  11  12       28.47       25.39     30.47 o
  -5  12  12       14.91       86.57     56.01 o
  -4  12  12        7.80       82.09     57.23 o
  -3  12  12      109.24      111.63     48.56 o
  -2  12  12      209.15      262.41     50.04 o
  -1  12  12       26.22       29.73     43.65 o
   0  12  12       10.31       37.84     32.56 o
   1  12  12       26.26       22.50     27.71 o
   2  12  12      209.46      198.27     30.28 o
   3  12  12      109.10       85.54     33.11 o
   4  12  12        7.83       35.94     28.59 o
   5  12  12       14.90       39.91     32.87 o
  -4  13  12       76.41      147.55     53.06 o
  -3  13  12       52.64      226.01    104.61 o
  -2  13  12       63.31       98.40     49.79 o
  -1  13  12       89.32       56.01     60.09 o
   0  13  12        2.25      -26.02     48.85 o
   1  13  12       89.23       93.91     30.61 o
   2  13  12       63.31       52.27     32.83 o
   3  13  12       52.54       62.91     28.43 o
   4  13  12       76.32      102.35     28.54 o
  -2  14  12       11.95       10.61     35.07 o
  -1  14  12        6.71        1.76     34.57 o
   0  14  12       14.09        7.97     32.93 o
   1  14  12        6.69      -14.38     34.25 o
   2  14  12       12.12       26.19     30.89 o
   1   0  13     1027.79     1124.26     40.14 o
   2   0  13        0.32       -2.40     17.27 o
   3   0  13      954.23      930.50     18.77 o
   4   0  13      164.48      163.99     16.68 o
   5   0  13      573.92      562.30     25.67 o
   6   0  13       40.17       26.50     21.41 o
   7   0  13       17.93       38.96     29.72 o
   8   0  13        0.83       -7.80     29.91 o
   9   0  13       14.89       19.22     29.27 o
  10   0  13       54.88      109.47     34.15 o
 -10   1  13       40.20        6.59     45.46 o
  -9   1  13       85.48      127.69     33.44 o
  -8   1  13       90.23       79.29     34.05 o
  -7   1  13      247.48      240.28     35.17 o
  -6   1  13     1390.70     1403.18     27.55 o
  -5   1  13      248.25      277.35     17.79 o
  -4   1  13       10.54       58.24     25.40 o
  -3   1  13      429.65      449.56     11.78 o
  -2   1  13      189.19      196.87     21.34 o
  -1   1  13     1877.54     2095.41    136.73 o
   0   1  13      256.87      270.91      9.89 o
   1   1  13     1878.61     2120.14    102.20 o
   2   1  13      189.22      207.70     19.60 o
   3   1  13      429.37      450.27     17.38 o
   4   1  13       10.63       15.84     12.00 o
   5   1  13      248.41      252.06     24.02 o
   6   1  13     1390.39     1344.56     38.22 o
   7   1  13      246.88      235.56     24.09 o
   8   1  13       89.99       90.56     30.89 o
   9   1  13       85.81       77.86     31.75 o
  10   1  13       39.98       24.28     29.99 o
 -10   2  13       66.84       49.30     43.96 o
  -9   2  13       57.19       48.93     30.25 o
  -8   2  13       78.17       95.74     32.45 o
  -7   2  13      755.99      732.03     56.63 o
  -6   2  13      314.19      340.20     19.52 o
  -5   2  13      141.59      136.60     15.57 o
  -4   2  13      549.97      569.50     14.92 o
  -3   2  13      321.32      320.92      9.02 o
  -2   2  13     1387.27     1323.25     33.68 o
  -1   2  13     1300.09     1443.33     82.31 o
   0   2  13      134.03      160.15     14.72 o
   1   2  13     1300.51     1489.33     76.50 o
   2   2  13     1387.29     1480.23     52.79 o
   3   2  13      321.17      311.97     18.76 o
   4   2  13      550.67      564.66     20.72 o
   5   2  13      141.88      121.15     25.73 o
   6   2  13      314.73      318.05     26.80 o
   7   2  13      755.49      725.73     30.19 o
   8   2  13       78.20       80.72     31.54 o
   9   2  13       57.17       57.18     31.96 o
  10   2  13       66.85       99.15     30.42 o
 -10   3  13        7.25      -15.38     41.12 o
  -9   3  13       54.45       86.99     30.89 o
  -8   3  13      130.84      107.06     30.82 o
  -7   3  13      192.64      176.45     23.36 o
  -6   3  13      333.52      334.44     21.07 o
  -5   3  13      252.39      230.03     16.05 o
  -4   3  13        1.51        1.64     11.01 o
  -3   3  13      213.78      215.33     12.71 o
  -2   3  13      455.29      462.51     18.81 o
  -1   3  13     1453.23     1642.39    130.98 o
   0   3  13        7.19       15.46     16.28 o
   1   3  13     1452.04     1770.35    151.50 o
   2   3  13      455.78      471.23     25.77 o
   3   3  13      214.30      249.37     22.90 o
   4   3  13        1.53       27.74     21.54 o
   5   3  13      251.97      239.03     21.82 o
   6   3  13      333.51      330.58     27.71 o
   7   3  13      192.63      181.24     26.58 o
   8   3  13      131.13      142.32     32.14 o
   9   3  13       54.27       41.06     31.99 o
  10   3  13        7.30        9.38     33.30 o
 -10   4  13       51.22       29.22     40.58 o
  -9   4  13       51.88       67.50     42.54 o
  -8   4  13       20.47       15.68     28.96 o
  -7   4  13       33.89       26.59     21.60 o
  -6   4  13      152.93      131.89     18.97 o
  -5   4  13      351.79      310.00     20.21 o
  -4   4  13      162.77      163.21     13.95 o
  -3   4  13      303.43      299.45     14.52 o
  -2   4  13      464.41      482.71     17.84 o
  -1   4  13      437.35      507.10     42.13 o
   0   4  13      287.87      365.07     31.66 o
   1   4  13      437.48      619.54     42.67 o
   2   4  13      464.59      500.36     27.98 o
   3   4  13      302.93      278.39     24.69 o
   4   4  13      162.50      183.00     23.88 o
   5   4  13      351.99      321.91     24.30 o
   6   4  13      152.68      115.44     28.23 o
   7   4  13       33.98       23.22     25.90 o
   8   4  13       20.59        7.46     25.40 o
   9   4  13       51.85       56.44     32.43 o
  10   4  13       51.35       35.40     29.54 o
  -9   5  13       82.07       81.84     39.92 o
  -8   5  13       32.63       41.49     27.33 o
  -7   5  13       33.65       52.86     21.16 o
  -6   5  13       78.31       61.42     17.93 o
  -5   5  13        3.57       16.52     17.73 o
  -4   5  13       12.75        6.62     16.34 o
  -3   5  13      402.94      417.41     16.59 o
  -2   5  13      371.69      366.17     15.52 o
  -1   5  13      107.28      103.23     10.99 o
   0   5  13     1685.81     2197.11    250.54 o
   1   5  13      107.04      117.92     22.73 o
   2   5  13      371.39      433.73     51.13 o
   3   5  13      402.78      468.24     84.60 o
   4   5  13       12.82       19.26     24.18 o
   5   5  13        3.57       26.49     23.98 o
   6   5  13       78.38       72.00     29.41 o
   7   5  13       33.60       12.20     25.16 o
   8   5  13       32.70       39.23     24.19 o
   9   5  13       81.86       97.26     32.33 o
  10   5  13      199.48      258.24     33.23 o
  -8   6  13      397.02      397.28     66.29 o
  -7   6  13      133.56      122.03     27.75 o
  -6   6  13       80.28       81.03     20.33 o
  -5   6  13      351.98      339.45     24.67 o
  -4   6  13       74.55       88.32     16.28 o
  -3   6  13      282.92      359.32     27.62 o
  -2   6  13      390.39      363.69     20.57 o
  -1   6  13       70.24       67.54     15.46 o
   0   6  13      324.47      362.79     46.79 o
   1   6  13       70.45       55.70     24.29 o
   2   6  13      389.37      375.12     33.13 o
   3   6  13      282.96      306.18     31.76 o
   4   6  13       74.35       94.96     26.86 o
   5   6  13      351.86      389.74     28.04 o
   6   6  13       80.19       71.87     30.15 o
   7   6  13      133.29      134.91     28.03 o
   8   6  13      397.31      401.48     30.36 o
   9   6  13       49.33       63.50     31.74 o
  -7   7  13       50.16       41.49     47.10 o
  -6   7  13      255.07      240.91     28.26 o
  -5   7  13       46.80       34.65     21.30 o
  -4   7  13      292.67      295.73     23.83 o
  -3   7  13      165.92      144.99     24.19 o
  -2   7  13       72.91       62.70     23.11 o
  -1   7  13      372.41      402.13     30.06 o
   0   7  13       67.34       77.86     30.48 o
   1   7  13      372.65      480.06     46.07 o
   2   7  13       72.84       71.52     32.75 o
   3   7  13      165.79      122.99     31.29 o
   4   7  13      292.59      275.49     29.05 o
   5   7  13       46.79       53.13     26.41 o
   6   7  13      255.11      197.71     27.83 o
   7   7  13       49.91       32.52     26.01 o
   8   7  13       95.81      115.51     27.37 o
   9   7  13       98.10       62.62     31.82 o
  -6   8  13      342.71      311.36     37.63 o
  -5   8  13     1399.66     1480.34     56.53 o
  -4   8  13       42.72       65.00     26.60 o
  -3   8  13     1002.81      958.33     49.38 o
  -2   8  13      405.55      419.05     28.24 o
  -1   8  13      839.17      751.83     41.19 o
   0   8  13        7.02       11.96     36.27 o
   1   8  13      840.29      801.76     45.66 o
   2   8  13      405.20      385.98     33.62 o
   3   8  13     1002.60      882.76     38.48 o
   4   8  13       42.81       68.61     28.28 o
   5   8  13     1400.53     1420.66     38.34 o
   6   8  13      342.96      329.11     30.34 o
   7   8  13      137.32      122.65     28.24 o
   8   8  13       35.50       13.23     26.94 o
  -6   9  13       84.66       38.72     33.64 o
  -5   9  13      104.86       83.38     34.74 o
  -4   9  13      372.19      347.30     32.18 o
  -3   9  13       69.45       41.65     37.03 o
  -2   9  13       46.21       37.27     50.33 o
  -1   9  13      508.64      498.80     40.55 o
   0   9  13       12.73        5.81     31.65 o
   1   9  13      508.56      541.17     34.36 o
   2   9  13       46.42       27.17     33.31 o
   3   9  13       69.68       22.54     31.54 o
   4   9  13      372.24      344.85     31.02 o
   5   9  13      104.82       93.72     27.91 o
   6   9  13       84.52       53.40     27.59 o
   7   9  13       55.87       73.28     27.16 o
   8   9  13       96.98      138.58     27.91 o
  -6  10  13      133.25      290.51     57.80 o
  -5  10  13      104.55      114.10     49.38 o
  -4  10  13      271.18      334.06     63.75 o
  -3  10  13      151.79      107.59     50.87 o
  -2  10  13       22.86       35.14     55.15 o
  -1  10  13       70.94       77.05     34.22 o
   0  10  13       23.80       14.85     33.22 o
   1  10  13       71.12       87.09     42.71 o
   2  10  13       22.94        9.06     30.74 o
   3  10  13      151.87      114.58     34.24 o
   4  10  13      270.80      310.40     30.37 o
   5  10  13      104.57      117.85     28.78 o
   6  10  13      133.64      106.07     27.92 o
   7  10  13       91.91       89.99     27.62 o
  -6  11  13       63.94      109.59     52.73 o
  -5  11  13       19.71       15.45     50.95 o
  -4  11  13       36.46      259.13     60.61 o
  -3  11  13       23.23        8.66     45.75 o
  -2  11  13       59.22       50.04     53.70 o
  -1  11  13       24.57       56.26     53.29 o
   0  11  13        9.55       26.39     34.10 o
   1  11  13       24.65       69.66     45.16 o
   2  11  13       59.17       49.41     28.30 o
   3  11  13       23.37       29.32     32.26 o
   4  11  13       36.69       40.43     27.45 o
   5  11  13       19.66       19.85     27.89 o
   6  11  13       63.89       75.27     28.98 o
  -5  12  13       50.86       44.97     51.69 o
  -4  12  13       14.62       27.50     57.31 o
  -3  12  13       96.13       70.05     47.97 o
  -2  12  13       28.05       77.47     45.85 o
  -1  12  13       13.98       73.16     61.64 o
   0  12  13       36.40       29.10     30.88 o
   1  12  13       13.93       18.97     31.05 o
   2  12  13       28.09       46.46     32.59 o
   3  12  13       96.13      103.44     32.80 o
   4  12  13       14.54       10.60     29.62 o
   5  12  13       50.79       26.10     29.30 o
  -4  13  13       22.40       67.01     53.41 o
  -3  13  13       25.96       67.23    100.96 o
  -2  13  13      183.24      213.36     52.32 o
  -1  13  13      132.86      123.63     47.96 o
   0  13  13        2.35        9.74     43.76 o
   1  13  13      132.78      123.33     33.74 o
   2  13  13      183.62      216.02     35.84 o
   3  13  13       25.89       48.54     29.64 o
   4  13  13       22.22       33.33     32.33 o
  -1  14  13       44.69       28.04     35.91 o
   0  14  13       12.93      -15.79     30.23 o
   1  14  13       44.82       47.35     31.86 o
   0   0  14        8.00        3.74      9.00 o
   1   0  14     1365.25     1453.85     68.92 o
   2   0  14     1253.62     1297.44     31.92 o
   3   0  14       59.55       58.01     17.89 o
   4   0  14      283.36      290.49     18.24 o
   5   0  14      669.31      594.57     26.73 o
   6   0  14        3.20       -8.67     21.97 o
   7   0  14        4.72       -7.63     29.15 o
   8   0  14        2.20       12.28     29.34 o
   9   0  14       11.25       34.11     34.31 o
  10   0  14       14.65       -7.56     32.30 o
 -10   1  14      235.86      274.75     57.82 o
  -9   1  14       12.80        6.54     33.70 o
  -8   1  14       63.10       55.60     33.02 o
  -7   1  14      121.04      105.38     33.48 o
  -6   1  14      518.52      475.11     26.73 o
  -5   1  14      479.26      433.83     17.77 o
  -4   1  14      370.03      380.79     16.07 o
  -3   1  14      329.23      311.99     15.28 o
  -2   1  14      602.27      586.32     25.78 o
  -1   1  14      104.07      125.19     23.98 o
   0   1  14      579.57      569.09     13.82 o
   1   1  14      104.43      123.66     15.93 o
   2   1  14      601.34      623.35     22.44 o
   3   1  14      329.81      362.80     17.09 o
   4   1  14      370.44      354.37     14.16 o
   5   1  14      478.93      450.16     28.84 o
   6   1  14      518.66      496.42     27.87 o
   7   1  14      121.25      107.90     23.23 o
   8   1  14       62.65       74.21     31.34 o
   9   1  14       12.85       15.75     30.43 o
  10   1  14      235.74      256.77     35.44 o
 -10   2  14       22.17       16.34     43.44 o
  -9   2  14      140.17      160.31     33.10 o
  -8   2  14      119.91      101.19     32.94 o
  -7   2  14       30.97       19.57     32.03 o
  -6   2  14      407.81      387.10     35.12 o
  -5   2  14     1031.18     1068.17     22.36 o
  -4   2  14     1499.08     1477.14     23.79 o
  -3   2  14     1024.74     1000.98     16.93 o
  -2   2  14      609.48      556.93     26.47 o
  -1   2  14     1995.39     2072.59    132.25 o
   0   2  14        8.03        6.33     11.96 o
   1   2  14     1995.87     2252.68     94.23 o
   2   2  14      608.79      642.32     24.85 o
   3   2  14     1024.05     1009.71     23.77 o
   4   2  14     1499.29     1439.40     34.11 o
   5   2  14     1030.89      995.37     33.77 o
   6   2  14      407.52      395.78     28.08 o
   7   2  14       30.92       24.28     23.63 o
   8   2  14      119.76      127.50     33.09 o
   9   2  14      140.09      159.93     33.01 o
  10   2  14       22.15       29.02     30.27 o
 -10   3  14        5.38       -0.27     39.90 o
  -9   3  14       30.38       33.82     31.65 o
  -8   3  14      161.38      129.19     32.25 o
  -7   3  14      442.79      426.33     56.03 o
  -6   3  14     1290.08     1196.09     37.13 o
  -5   3  14       86.48       78.57     14.61 o
  -4   3  14      882.51      877.07     23.17 o
  -3   3  14      100.82       95.19     11.91 o
  -2   3  14      146.74      155.76     12.94 o
  -1   3  14      879.74      884.70     53.94 o
   0   3  14     4676.71     4972.81    122.36 o
   1   3  14      877.34     1016.29     78.15 o
   2   3  14      147.16      142.84     21.58 o
   3   3  14      101.23      110.94     20.17 o
   4   3  14      883.31     1048.49     90.28 o
   5   3  14       86.49       91.51     27.12 o
   6   3  14     1290.12     1198.86     35.09 o
   7   3  14      442.89      483.47     29.34 o
   8   3  14      161.51      174.98     34.39 o
   9   3  14       30.43       34.68     32.03 o
  10   3  14        5.45       26.27     29.75 o
 -10   4  14        1.69       -8.41     38.73 o
  -9   4  14       71.15       82.22     41.75 o
  -8   4  14      304.23      318.50     37.20 o
  -7   4  14      236.66      220.95     31.51 o
  -6   4  14      546.77      558.25     28.17 o
  -5   4  14      478.17      476.04     21.40 o
  -4   4  14      471.82      426.61     20.20 o
  -3   4  14      339.97      361.49     15.45 o
  -2   4  14       13.15       21.02     14.59 o
  -1   4  14       33.10       53.28     16.49 o
   0   4  14       44.33       40.28     18.60 o
   1   4  14       33.17       35.67     19.88 o
   2   4  14       13.34       30.78     22.59 o
   3   4  14      339.99      351.50     26.07 o
   4   4  14      471.05      498.65     26.13 o
   5   4  14      477.46      476.70     25.10 o
   6   4  14      546.78      573.98     33.46 o
   7   4  14      237.30      222.92     27.09 o
   8   4  14      304.49      312.21     27.43 o
   9   4  14       71.36       90.90     32.65 o
  10   4  14        1.71       16.69     28.51 o
  -9   5  14      200.02      171.70     65.49 o
  -8   5  14       21.45       36.62     27.48 o
  -7   5  14       27.92       32.21     26.14 o
  -6   5  14       77.50       51.03     17.63 o
  -5   5  14      432.36      430.36     20.95 o
  -4   5  14       96.73       98.72     20.50 o
  -3   5  14      128.12      136.38     13.44 o
  -2   5  14      455.13      457.14     19.03 o
  -1   5  14      272.95      297.05     15.03 o
   0   5  14       38.44       59.24     20.41 o
   1   5  14      271.90      293.74     25.41 o
   2   5  14      455.24      554.01     35.97 o
   3   5  14      127.63      147.83     27.08 o
   4   5  14       96.70      109.13     27.73 o
   5   5  14      432.70      432.40     26.26 o
   6   5  14       77.35       40.60     29.72 o
   7   5  14       27.87       59.66     25.79 o
   8   5  14       21.25       26.26     25.21 o
   9   5  14      200.11      254.35     33.29 o
  -8   6  14      252.43      265.07     62.02 o
  -7   6  14       90.83      101.42     35.66 o
  -6   6  14       77.17      101.62     21.15 o
  -5   6  14       26.80       20.61     21.13 o
  -4   6  14        4.81        3.17     20.68 o
  -3   6  14       54.43       95.91     15.48 o
  -2   6  14      794.11      777.33     48.79 o
  -1   6  14     1024.30      976.26     48.91 o
   0   6  14        0.42        1.44     22.66 o
   1   6  14     1025.57     1201.84    101.26 o
   2   6  14      793.27      876.19     49.82 o
   3   6  14       54.55       28.49     28.51 o
   4   6  14        4.84        4.71     31.40 o
   5   6  14       26.86       41.53     24.92 o
   6   6  14       77.16       67.78     28.82 o
   7   6  14       90.86      113.00     27.44 o
   8   6  14      252.31      281.01     28.85 o
   9   6  14       16.26       42.41     32.36 o
  -7   7  14       63.45       65.50     38.80 o
  -6   7  14       40.61       46.08     25.08 o
  -5   7  14      140.80      141.94     22.66 o
  -4   7  14       11.26       19.71     20.37 o
  -3   7  14      655.14      630.48     30.65 o
  -2   7  14      482.93      475.99     43.24 o
  -1   7  14       41.14       25.26     27.18 o
   0   7  14      139.59      177.86     28.79 o
   1   7  14       41.02       43.43     28.64 o
   2   7  14      482.52      479.86     33.54 o
   3   7  14      654.92      582.49     34.81 o
   4   7  14       11.26        1.83     28.03 o
   5   7  14      140.72      146.36     27.54 o
   6   7  14       40.58       34.49     30.03 o
   7   7  14       63.47       57.59     27.98 o
   8   7  14       50.56       34.58     27.14 o
   9   7  14       31.88       17.34     32.92 o
  -6   8  14      418.54      467.01     57.78 o
  -5   8  14      287.18      317.24     44.84 o
  -4   8  14      136.58      166.39     29.16 o
  -3   8  14      374.78      334.89     42.25 o
  -2   8  14     1492.39     1565.25     40.74 o
  -1   8  14      540.78      607.30     57.05 o
   0   8  14        1.09       21.90     26.45 o
   1   8  14      541.21      589.61     50.81 o
   2   8  14     1493.36     1553.51     84.60 o
   3   8  14      375.20      286.36     32.56 o
   4   8  14      136.84      147.68     32.04 o
   5   8  14      287.19      292.57     28.92 o
   6   8  14      418.63      450.29     35.94 o
   7   8  14       90.15       70.20     25.33 o
   8   8  14       58.75       59.17     27.44 o
  -6   9  14       28.12       70.36     52.22 o
  -5   9  14      185.30      142.69     35.55 o
  -4   9  14      287.12      296.21     31.51 o
  -3   9  14      264.69      337.30     42.96 o
  -2   9  14      203.83      190.74     57.09 o
  -1   9  14      343.29      409.11     48.26 o
   0   9  14     1130.23     1243.93    119.81 o
   1   9  14      343.18      378.46     33.79 o
   2   9  14      204.16      150.69     32.31 o
   3   9  14      264.42      266.18     34.65 o
   4   9  14      287.37      258.93     35.24 o
   5   9  14      185.34      191.70     28.30 o
   6   9  14       28.29       49.03     31.10 o
   7   9  14        5.77        2.32     25.24 o
   8   9  14       16.45       21.47     25.23 o
  -5  10  14       43.02       24.82     33.99 o
  -4  10  14      143.85      158.58     52.80 o
  -3  10  14        7.06       41.43     49.11 o
  -2  10  14      586.41      550.99     63.83 o
  -1  10  14      183.07      137.97     33.60 o
   0  10  14       71.95       89.94     35.68 o
   1  10  14      182.98      199.18     32.48 o
   2  10  14      585.93      573.49     37.56 o
   3  10  14        7.12      -23.50     32.36 o
   4  10  14      143.66      153.26     29.79 o
   5  10  14       42.90       61.04     27.29 o
   6  10  14      202.55      190.29     28.68 o
   7  10  14       47.32       75.82     28.34 o
  -5  11  14       19.38       52.66     48.50 o
  -4  11  14       67.52      114.69     55.76 o
  -3  11  14      114.02      117.51     48.30 o
  -2  11  14      386.97      394.26     64.93 o
  -1  11  14       47.55       40.71     47.70 o
   0  11  14        4.62        8.20     34.28 o
   1  11  14       47.66       38.07     29.66 o
   2  11  14      387.06      425.86     42.19 o
   3  11  14      113.54      113.22     34.14 o
   4  11  14       67.50       75.05     31.33 o
   5  11  14       19.36       17.56     28.20 o
   6  11  14        5.85       14.92     27.63 o
  -5  12  14       36.69       16.47     49.45 o
  -4  12  14       57.82      156.97     54.93 o
  -3  12  14        8.06      -25.22     48.81 o
  -2  12  14       28.21       -1.37     43.32 o
  -1  12  14       96.92       99.79     49.28 o
   0  12  14       16.64       10.64     31.81 o
   1  12  14       97.11       65.73     32.58 o
   2  12  14       28.30        7.67     31.87 o
   3  12  14        8.05        0.66     32.92 o
   4  12  14       57.68       76.35     30.44 o
   5  12  14       36.73       18.47     30.75 o
  -3  13  14       19.71       58.01     96.94 o
  -2  13  14       32.57       47.92     56.87 o
  -1  13  14       14.63        9.97     45.50 o
   0  13  14       61.57       56.93     40.26 o
   1  13  14       14.65       23.70     32.90 o
   2  13  14       32.52       40.80     32.63 o
   3  13  14       19.73       -2.43     33.32 o
   1   0  15     2354.80     2347.00     82.06 o
   2   0  15     1102.18     1102.55     40.31 o
   3   0  15        1.88        3.24     18.20 o
   4   0  15       25.06       30.77     17.40 o
   5   0  15      419.88      378.17     26.30 o
   6   0  15       68.18       63.16     22.32 o
   7   0  15       31.11       20.37     30.31 o
   8   0  15        4.56      -16.72     28.47 o
   9   0  15      360.03      357.59     38.49 o
  10   0  15       24.93       11.49     33.33 o
 -10   1  15       19.35        6.84     41.28 o
  -9   1  15       50.02       54.62     33.56 o
  -8   1  15       10.25       -3.38     31.79 o
  -7   1  15      140.19      148.13     34.78 o
  -6   1  15      416.06      396.45     27.17 o
  -5   1  15      457.35      489.94     26.03 o
  -4   1  15       26.08       27.33     17.93 o
  -3   1  15      117.57      104.48     19.08 o
  -2   1  15      714.28      727.78     28.15 o
  -1   1  15      137.10      134.01     24.98 o
   0   1  15      405.14      424.42     14.27 o
   1   1  15      137.41      140.42     16.47 o
   2   1  15      714.21      731.12     23.24 o
   3   1  15      117.77      120.59     20.69 o
   4   1  15       26.24       34.66     19.86 o
   5   1  15      456.75      506.65     29.46 o
   6   1  15      416.91      455.78     28.09 o
   7   1  15      139.82      154.29     24.15 o
   8   1  15       10.20       23.05     30.42 o
   9   1  15       50.08       53.66     31.31 o
  10   1  15       19.30       38.93     28.23 o
 -10   2  15       13.91       44.50     43.59 o
  -9   2  15       46.12       60.27     32.90 o
  -8   2  15       34.58       40.33     32.46 o
  -7   2  15      193.49      187.88     34.11 o
  -6   2  15      857.43      808.24     44.78 o
  -5   2  15      379.46      349.98     23.35 o
  -4   2  15      318.64      334.77     13.56 o
  -3   2  15      332.40      359.16     15.35 o
  -2   2  15     1075.00     1018.65     40.87 o
  -1   2  15      341.49      336.96     13.48 o
   0   2  15     1280.56     1435.04     79.79 o
   1   2  15      341.21      382.56     19.27 o
   2   2  15     1074.23     1032.84     38.04 o
   3   2  15      333.28      339.89     20.32 o
   4   2  15      318.76      317.60     20.86 o
   5   2  15      379.62      359.15     29.08 o
   6   2  15      856.83      819.99     31.91 o
   7   2  15      194.06      195.47     25.53 o
   8   2  15       34.42       18.51     30.95 o
   9   2  15       46.02       67.92     31.89 o
  10   2  15       13.85       36.65     29.27 o
 -10   3  15       56.09        3.88     64.16 o
  -9   3  15      158.04      154.68     32.39 o
  -8   3  15       80.37       62.64     30.80 o
  -7   3  15      310.89      213.01     33.91 o
  -6   3  15      101.01      100.76     25.66 o
  -5   3  15       40.18       57.70     19.13 o
  -4   3  15      173.52      230.46     36.13 o
  -3   3  15      366.77      372.11     14.35 o
  -2   3  15      401.60      392.63     11.11 o
  -1   3  15      151.11      157.41     17.90 o
   0   3  15      332.35      383.67     42.88 o
   1   3  15      151.25      199.04     20.65 o
   2   3  15      402.24      542.23     94.91 o
   3   3  15      366.53      383.78     22.24 o
   4   3  15      173.69      198.39     21.97 o
   5   3  15       40.52        7.87     26.50 o
   6   3  15      101.28       90.16     29.18 o
   7   3  15      311.25      301.46     27.56 o
   8   3  15       80.34       91.76     32.62 o
   9   3  15      158.13      137.32     33.16 o
  10   3  15       56.09       61.49     32.76 o
  -9   4  15       96.53      122.57     39.84 o
  -8   4  15       44.10       71.21     30.62 o
  -7   4  15      165.79      144.67     29.73 o
  -6   4  15       54.43       33.27     22.50 o
  -5   4  15       70.39       70.00     23.01 o
  -4   4  15      262.31      250.64     18.00 o
  -3   4  15      139.17      146.45     14.09 o
  -2   4  15      459.89      447.29     27.00 o
  -1   4  15      196.19      260.45     34.20 o
   0   4  15     1259.61     1457.92    121.20 o
   1   4  15      196.22      197.97     32.23 o
   2   4  15      459.40      477.93     27.28 o
   3   4  15      139.10      169.98     25.79 o
   4   4  15      262.12      254.59     26.25 o
   5   4  15       70.48       67.34     27.56 o
   6   4  15       54.55       55.65     29.50 o
   7   4  15      165.51      168.77     27.20 o
   8   4  15       44.04       36.52     31.20 o
   9   4  15       96.56      115.88     33.63 o
  -9   5  15       12.10       47.28     61.97 o
  -8   5  15      148.89      176.67     39.25 o
  -7   5  15       25.30       18.99     26.72 o
  -6   5  15      273.97      251.74     32.48 o
  -5   5  15      590.34      560.84     26.89 o
  -4   5  15      171.37      149.08     17.77 o
  -3   5  15       73.16      104.38     22.07 o
  -2   5  15      532.31      544.37     18.67 o
  -1   5  15      129.39      136.71     12.39 o
   0   5  15        0.75        6.54     20.46 o
   1   5  15      129.11      119.29     23.67 o
   2   5  15      532.02      628.19     72.90 o
   3   5  15       72.78       92.67     26.78 o
   4   5  15      170.95      180.03     27.67 o
   5   5  15      589.89      566.66     33.72 o
   6   5  15      273.98      258.37     31.79 o
   7   5  15       25.41       28.54     26.96 o
   8   5  15      149.02      145.48     27.15 o
   9   5  15       12.05       40.93     32.54 o
  -9   6  15       87.68       89.79     65.31 o
  -8   6  15       80.83       58.66     56.60 o
  -7   6  15      256.12      247.90     38.77 o
  -6   6  15       72.42       50.95     25.88 o
  -5   6  15      133.09       88.79     27.20 o
  -4   6  15       98.17       92.58     20.91 o
  -3   6  15      204.62      200.92     27.27 o
  -2   6  15      102.06       98.88     19.16 o
  -1   6  15       61.73       81.46     17.34 o
   0   6  15      295.56      372.06     30.66 o
   1   6  15       61.55       80.37     24.20 o
   2   6  15      102.50       99.91     27.94 o
   3   6  15      204.44      201.97     28.65 o
   4   6  15       98.04      103.13     28.36 o
   5   6  15      133.32      147.83     25.13 o
   6   6  15       72.64       40.36     29.32 o
   7   6  15      256.29      232.18     26.90 o
   8   6  15       80.35       51.11     26.47 o
   9   6  15       87.77      117.35     32.10 o
  -7   7  15       50.79       75.13     34.78 o
  -6   7  15       16.83       31.83     35.02 o
  -5   7  15      121.98      142.93     28.03 o
  -4   7  15       79.33       68.85     21.26 o
  -3   7  15       82.11      106.63     29.04 o
  -2   7  15     1259.24     1264.84     51.06 o
  -1   7  15      170.13      131.69     29.98 o
   0   7  15       55.08       86.54     24.48 o
   1   7  15      170.44      184.79     30.21 o
   2   7  15     1259.79     1369.05     52.67 o
   3   7  15       82.06       40.32     28.70 o
   4   7  15       79.48       74.44     29.73 o
   5   7  15      122.07      147.53     26.22 o
   6   7  15       16.83        0.11     30.61 o
   7   7  15       51.10       49.07     26.00 o
   8   7  15       67.67       64.17     27.02 o
  -7   8  15       30.44       52.58     49.74 o
  -6   8  15       43.92       65.82     52.19 o
  -5   8  15      156.96      175.00     35.60 o
  -4   8  15      435.32      431.48     32.86 o
  -3   8  15       67.96      107.89     40.36 o
  -2   8  15       62.47       77.82     26.15 o
  -1   8  15      732.38      770.24     76.08 o
   0   8  15        0.36       24.94     27.99 o
   1   8  15      731.55      822.23     36.83 o
   2   8  15       62.32       47.11     29.44 o
   3   8  15       67.95       42.47     31.27 o
   4   8  15      435.17      419.36     33.42 o
   5   8  15      157.20      195.41     28.59 o
   6   8  15       43.71       42.76     30.24 o
   7   8  15       30.48       24.23     27.52 o
   8   8  15       20.66       39.65     27.04 o
  -6   9  15        2.06       -7.10     49.18 o
  -5   9  15       59.17       72.37     51.86 o
  -4   9  15       88.78       96.47     28.72 o
  -3   9  15       36.93       22.81     38.58 o
  -2   9  15      194.80      246.50     44.63 o
  -1   9  15       71.11       70.42     35.01 o
   0   9  15       54.76      121.89     36.20 o
   1   9  15       71.14       93.37     29.11 o
   2   9  15      195.19      229.82     32.62 o
   3   9  15       37.10       21.47     30.47 o
   4   9  15       88.71       68.81     31.45 o
   5   9  15       59.34       89.16     27.03 o
   6   9  15        2.08       -9.53     27.61 o
   7   9  15        7.68       17.19     27.10 o
  -6  10  15       19.34      -11.95     42.72 o
  -5  10  15       26.10       60.25     45.96 o
  -4  10  15       77.20       89.17     28.96 o
  -3  10  15      234.75      293.57     60.66 o
  -2  10  15       58.23       49.11     51.27 o
  -1  10  15      335.89      359.27     37.13 o
   0  10  15      178.62      296.92     54.37 o
   1  10  15      335.55      335.16     32.97 o
   2  10  15       58.06       54.69     32.48 o
   3  10  15      235.21      222.29     32.49 o
   4  10  15       77.18       38.44     29.09 o
   5  10  15       26.28       42.25     27.35 o
   6  10  15       19.37       40.65     31.01 o
   7  10  15       12.29       42.13     26.84 o
  -4  11  15       23.37       60.65     51.66 o
  -3  11  15        4.23       50.66     47.37 o
  -2  11  15       51.53       78.50     55.28 o
  -1  11  15      210.77      170.17     48.71 o
   0  11  15        1.94       57.20     29.09 o
   1  11  15      210.20      281.29     31.99 o
   2  11  15       51.53       33.57     31.08 o
   3  11  15        4.19       35.95     39.30 o
   4  11  15       23.39        6.84     29.09 o
   5  11  15       12.20       14.91     25.20 o
   6  11  15       64.55       45.63     29.02 o
  -4  12  15        4.71       63.10     53.22 o
  -3  12  15       24.35       65.84     48.52 o
  -2  12  15      185.98      272.47     59.67 o
  -1  12  15       12.95       40.85     49.75 o
   0  12  15        8.78       52.68     37.54 o
   1  12  15       13.00       22.86     31.89 o
   2  12  15      186.00      168.38     33.04 o
   3  12  15       24.32        0.19     35.09 o
   4  12  15        4.66       15.94     28.86 o
  -3  13  15      183.49      282.16    101.43 o
  -2  13  15        2.85       11.86     52.09 o
  -1  13  15        8.67      -13.89     48.99 o
   0  13  15        1.80       35.86     35.21 o
   1  13  15        8.61       18.72     30.47 o
   2  13  15        2.86       41.44     32.25 o
   3  13  15      183.79      236.57     38.18 o
   0   0  16      701.73      707.31     17.17 o
   1   0  16      170.03      200.68     27.32 o
   2   0  16       47.18       78.05     25.09 o
   3   0  16      272.05      299.67     27.83 o
   4   0  16      140.55      151.97     18.70 o
   5   0  16      301.22      304.02     24.96 o
   6   0  16      899.13      860.98     59.95 o
   7   0  16        0.05       -9.82     30.00 o
   8   0  16        0.93       -5.67     32.86 o
   9   0  16        0.50       -3.97     32.09 o
  10   0  16      166.80      162.85     39.51 o
 -10   1  16       11.43       17.67     29.75 o
  -9   1  16       49.53       69.98     58.95 o
  -8   1  16        6.72        1.04     32.78 o
  -7   1  16       12.29        0.79     33.87 o
  -6   1  16      522.07      473.60     28.24 o
  -5   1  16      405.74      338.38     24.78 o
  -4   1  16      266.58      253.09     21.17 o
  -3   1  16       14.89       -0.26     19.27 o
  -2   1  16      407.07      420.59     26.12 o
  -1   1  16     1531.14     1512.80     60.32 o
   0   1  16        0.62        5.96      8.29 o
   1   1  16     1531.20     1506.70     38.72 o
   2   1  16      407.33      439.76     22.94 o
   3   1  16       14.87      -11.52     19.89 o
   4   1  16      266.67      250.19     22.41 o
   5   1  16      405.48      394.97     29.23 o
   6   1  16      521.91      467.94     28.13 o
   7   1  16       12.15      -10.44     30.21 o
   8   1  16        6.72        0.56     31.34 o
   9   1  16       49.41       71.43     31.46 o
  10   1  16       11.39       -3.82     28.26 o
 -10   2  16       56.06       56.04     39.69 o
  -9   2  16       43.20       30.38     32.50 o
  -8   2  16      384.44      356.35     36.88 o
  -7   2  16      205.38      163.92     34.11 o
  -6   2  16     1216.55     1193.62     67.95 o
  -5   2  16      186.21      189.12     22.42 o
  -4   2  16      105.28      110.67     17.86 o
  -3   2  16       53.20       56.62     18.41 o
  -2   2  16      100.88       87.20      8.70 o
  -1   2  16      805.29      842.19     38.88 o
   0   2  16     1143.46     1216.45     63.15 o
   1   2  16      805.41      881.92     34.79 o
   2   2  16      101.42      118.91     21.29 o
   3   2  16       53.08       62.09     18.91 o
   4   2  16      105.50      111.47     27.08 o
   5   2  16      186.29      183.50     28.86 o
   6   2  16     1216.36     1174.32     34.91 o
   7   2  16      205.53      182.70     26.05 o
   8   2  16      384.81      402.36     36.39 o
   9   2  16       43.27       43.61     31.12 o
  10   2  16       56.16       95.12     31.43 o
  -9   3  16        0.10       32.74     31.85 o
  -8   3  16       20.64       19.38     28.94 o
  -7   3  16       79.88       71.94     31.17 o
  -6   3  16      902.35      869.55     44.69 o
  -5   3  16      128.13      129.82     20.13 o
  -4   3  16      517.26      507.00     19.61 o
  -3   3  16      640.16      666.50     33.51 o
  -2   3  16      197.18      188.66     13.94 o
  -1   3  16      555.13      618.69     31.97 o
   0   3  16      332.03      406.57     35.73 o
   1   3  16      554.86      628.81     40.42 o
   2   3  16      197.28      216.60     25.34 o
   3   3  16      639.87      605.27     24.23 o
   4   3  16      517.91      501.86     27.05 o
   5   3  16      128.05      124.00     28.72 o
   6   3  16      902.58      899.41     36.60 o
   7   3  16       80.09       61.26     25.35 o
   8   3  16       20.78       32.02     31.48 o
   9   3  16        0.10       11.17     30.76 o
  -9   4  16       57.92       20.59     38.82 o
  -8   4  16       26.86        8.28     29.95 o
  -7   4  16      325.02      294.05     37.14 o
  -6   4  16      111.90      118.73     24.33 o
  -5   4  16      164.50      125.48     23.37 o
  -4   4  16       31.41       36.08     22.57 o
  -3   4  16      210.75      211.60     14.49 o
  -2   4  16      300.36      309.72     21.06 o
  -1   4  16       32.16       50.11     17.09 o
   0   4  16      233.04      287.58     39.08 o
   1   4  16       31.89       12.75     20.76 o
   2   4  16      300.03      330.62     26.54 o
   3   4  16      211.11      187.83     25.46 o
   4   4  16       31.33       15.62     23.98 o
   5   4  16      164.55      142.80     29.24 o
   6   4  16      112.18      120.47     28.38 o
   7   4  16      325.14      291.87     29.30 o
   8   4  16       26.74       34.27     32.69 o
   9   4  16       58.08       45.84     31.62 o
  -9   5  16        2.48       -1.92     63.05 o
  -8   5  16       79.25       94.42     38.41 o
  -7   5  16       81.20       58.28     37.45 o
  -6   5  16       27.11       15.73     26.57 o
  -5   5  16       23.40       20.53     20.58 o
  -4   5  16      343.27      356.86     23.92 o
  -3   5  16      109.25      103.02     13.50 o
  -2   5  16      170.95      164.86     16.15 o
  -1   5  16      365.05      404.46     19.18 o
   0   5  16      553.12      559.09     43.75 o
   1   5  16      365.38      459.08     47.86 o
   2   5  16      170.72      183.00     25.51 o
   3   5  16      108.96      103.55     26.78 o
   4   5  16      343.93      340.19     28.64 o
   5   5  16       23.32       20.89     28.40 o
   6   5  16       27.32       30.83     27.71 o
   7   5  16       81.21       82.24     26.31 o
   8   5  16       78.77       99.70     25.98 o
   9   5  16        2.46      -24.49     32.58 o
  -9   6  16       25.42      131.39     65.57 o
  -8   6  16       90.91      110.05     50.91 o
  -7   6  16       52.29       84.55     36.77 o
  -6   6  16      203.66      166.36     28.19 o
  -5   6  16       51.36       21.70     26.82 o
  -4   6  16      148.35      129.28     28.83 o
  -3   6  16      298.91      347.87     40.38 o
  -2   6  16      682.44      667.68     40.79 o
  -1   6  16      237.62      282.92     25.08 o
   0   6  16      134.77      140.00     23.75 o
   1   6  16      237.91      261.07     37.52 o
   2   6  16      683.06      774.75     72.11 o
   3   6  16      298.95      362.84     30.77 o
   4   6  16      148.07      118.34     28.56 o
   5   6  16       51.29       29.59     28.33 o
   6   6  16      203.66      163.73     30.05 o
   7   6  16       52.16       61.09     26.23 o
   8   6  16       91.17       86.26     26.61 o
   9   6  16       25.36       49.67     31.35 o
  -8   7  16       26.02       39.23     51.03 o
  -7   7  16       28.47       36.35     35.24 o
  -6   7  16       19.51       55.21     36.84 o
  -5   7  16      291.62      235.09     39.13 o
  -4   7  16      156.36      160.01     39.88 o
  -3   7  16      172.95      201.91     47.62 o
  -2   7  16      664.50      680.04     57.52 o
  -1   7  16      888.73     1051.16     56.24 o
   0   7  16      363.27      482.40     45.57 o
   1   7  16      889.26     1032.29    136.46 o
   2   7  16      664.99      690.07     35.11 o
   3   7  16      173.34      196.48     30.14 o
   4   7  16      156.73      190.52     29.41 o
   5   7  16      291.76      306.46     32.59 o
   6   7  16       19.58       25.10     27.87 o
   7   7  16       28.47       18.76     27.24 o
   8   7  16       26.17       44.96     25.30 o
  -7   8  16       10.30       20.96     46.72 o
  -6   8  16        2.98       36.88     48.73 o
  -5   8  16      117.03      128.82     36.41 o
  -4   8  16      187.45      195.27     40.33 o
  -3   8  16       25.45       40.17     41.65 o
  -2   8  16      206.15      183.23     45.74 o
  -1   8  16      892.03      913.16     39.87 o
   0   8  16      462.63      486.93     57.49 o
   1   8  16      892.53     1036.19     87.53 o
   2   8  16      206.01      223.10     31.59 o
   3   8  16       25.54        4.50     30.92 o
   4   8  16      188.09      189.69     31.90 o
   5   8  16      116.95      147.57     27.57 o
   6   8  16        3.06      -19.00     29.91 o
   7   8  16       10.31       25.35     30.76 o
   8   8  16       26.85       34.11     27.02 o
  -6   9  16       12.79      -11.92     46.55 o
  -5   9  16      172.90      230.09     58.80 o
  -4   9  16       62.00       58.97     37.59 o
  -3   9  16       11.87      -12.52     37.88 o
  -2   9  16      276.05      297.53     46.51 o
  -1   9  16      121.07      157.95     36.75 o
   0   9  16      382.40      472.09     70.96 o
   1   9  16      121.15      108.73     29.41 o
   2   9  16      276.21      295.52     32.24 o
   3   9  16       11.83        5.34     31.39 o
   4   9  16       61.95       57.67     30.40 o
   5   9  16      173.28      214.86     35.98 o
   6   9  16       12.78       -2.14     30.62 o
   7   9  16       99.94       92.24     33.12 o
  -6  10  16       44.01       49.32     46.27 o
  -5  10  16        8.28       20.49     50.41 o
  -4  10  16       62.47       60.62     37.41 o
  -3  10  16      307.29      331.19     61.82 o
  -2  10  16      102.22      101.11     51.81 o
  -1  10  16      333.91      364.83     60.48 o
   0  10  16       11.54       61.33     30.44 o
   1  10  16      334.51      354.22     31.54 o
   2  10  16      102.03      100.82     30.06 o
   3  10  16      306.84      279.36     34.94 o
   4  10  16       62.38       41.44     29.29 o
   5  10  16        8.31       32.53     27.47 o
   6  10  16       43.99       34.71     31.07 o
  -3  11  16       35.94       83.15     47.77 o
  -2  11  16        7.14       48.18     56.44 o
  -1  11  16      181.85      194.50     49.68 o
   0  11  16      108.10      126.11     29.08 o
   1  11  16      181.63      221.51     31.30 o
   2  11  16        7.12        1.96     30.84 o
   3  11  16       35.92       19.78     32.47 o
   4  11  16       25.47       27.56     29.87 o
   5  11  16       63.11       72.67     26.99 o
  -3  12  16       81.62       93.91     44.29 o
  -2  12  16       87.74      101.48     49.44 o
  -1  12  16       17.49       22.08     51.02 o
   0  12  16       37.37       70.79     58.72 o
   1  12  16       17.46       40.06     29.50 o
   2  12  16       87.77      107.02     32.10 o
   3  12  16       81.67       73.90     33.49 o
   4  12  16       22.16       42.72     29.73 o
  -2  13  16      188.15      196.74     56.99 o
  -1  13  16       20.52       26.04     50.90 o
   0  13  16       46.04       25.62     46.22 o
   1  13  16       20.43        1.22     40.26 o
   2  13  16      188.08      215.33     35.79 o
   1   0  17       85.61       56.90     26.23 o
   2   0  17      215.89      215.28     26.66 o
   3   0  17       17.94       28.40     24.71 o
   4   0  17      269.29      271.83     23.10 o
   5   0  17       28.86       50.05     29.40 o
   6   0  17       12.50        6.51     25.51 o
   7   0  17        2.50       21.13     34.40 o
   8   0  17        2.35        1.42     33.25 o
   9   0  17       63.89       83.19     42.21 o
  -9   1  17       16.03       30.39     34.26 o
  -8   1  17        1.62       12.06     31.41 o
  -7   1  17      136.72      137.07     36.27 o
  -6   1  17      186.75      148.59     25.37 o
  -5   1  17     1114.11     1091.38     42.83 o
  -4   1  17      233.97      218.26     21.30 o
  -3   1  17      329.34      324.57     26.52 o
  -2   1  17      149.75      120.77     25.88 o
  -1   1  17      347.84      368.02     28.61 o
   0   1  17      330.93      275.85     28.93 o
   1   1  17      348.07      343.72     29.83 o
   2   1  17      150.33      151.70     20.16 o
   3   1  17      329.04      304.45     22.66 o
   4   1  17      234.17      211.64     22.03 o
   5   1  17     1113.43     1092.75     35.01 o
   6   1  17      186.26      194.65     25.91 o
   7   1  17      136.86      119.66     32.08 o
   8   1  17        1.61       -7.10     30.72 o
   9   1  17       16.04       26.06     30.78 o
  -9   2  17       30.34       25.97     31.79 o
  -8   2  17       34.46       11.76     30.47 o
  -7   2  17      327.43      325.78     36.21 o
  -6   2  17      800.85      788.94     35.40 o
  -5   2  17      585.44      585.87     33.38 o
  -4   2  17      151.09      135.52     18.14 o
  -3   2  17       19.50       35.89     18.54 o
  -2   2  17      128.62      139.72     24.45 o
  -1   2  17      188.31      211.77     27.35 o
   0   2  17       89.67       82.16     13.07 o
   1   2  17      188.87      247.97     29.39 o
   2   2  17      128.96      137.85     19.93 o
   3   2  17       19.57       14.06     22.72 o
   4   2  17      151.32      148.50     22.88 o
   5   2  17      585.62      573.75     32.29 o
   6   2  17      800.95      795.26     32.66 o
   7   2  17      327.24      319.76     28.10 o
   8   2  17       34.18       35.38     30.59 o
   9   2  17       30.50       29.20     31.72 o
  -9   3  17       89.68       99.58     31.85 o
  -8   3  17        3.83        3.49     30.00 o
  -7   3  17      518.62      489.00     36.20 o
  -6   3  17      190.32      161.86     27.19 o
  -5   3  17       13.50        6.66     19.52 o
  -4   3  17      331.40      298.85     22.83 o
  -3   3  17      140.81      106.13     18.84 o
  -2   3  17      461.56      463.86     27.60 o
  -1   3  17      789.52      840.61     41.90 o
   0   3  17       32.63       33.60     14.22 o
   1   3  17      789.44     1012.51    139.27 o
   2   3  17      461.38      430.29     24.92 o
   3   3  17      140.50      109.15     20.96 o
   4   3  17      331.43      315.70     32.05 o
   5   3  17       13.38       18.23     26.69 o
   6   3  17      190.61      203.23     30.51 o
   7   3  17      518.12      478.17     30.11 o
   8   3  17        3.84        7.82     30.68 o
   9   3  17       89.26      103.31     31.34 o
  -9   4  17        3.47       17.36     60.67 o
  -8   4  17      138.18      123.57     31.37 o
  -7   4  17       84.80      104.71     30.32 o
  -6   4  17     1266.31     1148.38     36.34 o
  -5   4  17      312.24      288.78     26.48 o
  -4   4  17      218.47      214.31     24.49 o
  -3   4  17       15.18       24.80     17.03 o
  -2   4  17      236.45      235.22     25.95 o
  -1   4  17      130.59      105.77     30.85 o
   0   4  17       44.11       56.44     18.03 o
   1   4  17      130.78      155.12     22.53 o
   2   4  17      236.55      236.45     25.32 o
   3   4  17       15.12       11.33     24.24 o
   4   4  17      217.41      139.39     31.00 o
   5   4  17      312.38      280.91     29.86 o
   6   4  17     1266.58     1246.59     40.99 o
   7   4  17       84.88       62.48     25.29 o
   8   4  17      138.28      131.43     33.69 o
   9   4  17        3.45      -11.39     31.25 o
  -9   5  17       23.21        0.87     68.85 o
  -8   5  17        7.11       36.36     38.36 o
  -7   5  17       70.33       50.60     38.90 o
  -6   5  17       89.17       79.17     29.10 o
  -5   5  17      439.92      405.87     33.94 o
  -4   5  17      174.80      203.21     32.01 o
  -3   5  17      392.21      380.81     23.48 o
  -2   5  17      215.59      202.33     22.23 o
  -1   5  17      194.66      230.65     33.16 o
   0   5  17      498.65      554.79     28.45 o
   1   5  17      194.45      249.83     37.67 o
   2   5  17      215.83      228.96     30.80 o
   3   5  17      392.11      425.94     30.72 o
   4   5  17      174.70      182.88     28.06 o
   5   5  17      441.00      396.08     32.52 o
   6   5  17       89.32      111.09     29.67 o
   7   5  17       70.55       65.33     26.59 o
   8   5  17        7.11       11.89     25.92 o
   9   5  17       23.23        5.01     31.32 o
  -8   6  17      143.01      166.04     39.74 o
  -7   6  17        0.15       23.97     35.40 o
  -6   6  17       84.47      117.47     29.02 o
  -5   6  17      124.37      104.16     27.37 o
  -4   6  17      148.81      138.15     27.76 o
  -3   6  17      118.59      116.59     26.30 o
  -2   6  17       85.09       88.24     26.18 o
  -1   6  17       31.35       21.90     29.61 o
   0   6  17      649.38      711.08     60.17 o
   1   6  17       31.27       25.04     24.40 o
   2   6  17       84.82       90.14     25.38 o
   3   6  17      118.41      108.16     30.44 o
   4   6  17      148.98      153.83     28.97 o
   5   6  17      124.45      132.81     29.63 o
   6   6  17       84.27      100.03     29.97 o
   7   6  17        0.14        8.98     26.95 o
   8   6  17      143.17      203.71     28.05 o
  -8   7  17       92.61      105.08     54.67 o
  -7   7  17       13.85       20.62     51.69 o
  -6   7  17      130.19      119.14     54.95 o
  -5   7  17       78.01       69.06     38.27 o
  -4   7  17      159.64      135.04     40.69 o
  -3   7  17      206.06      171.98     43.65 o
  -2   7  17        9.97       23.05     26.34 o
  -1   7  17       16.16       30.06     29.46 o
   0   7  17       11.05       30.66     22.41 o
   1   7  17       16.29        4.50     25.39 o
   2   7  17        9.92       -0.52     28.98 o
   3   7  17      206.33      193.80     29.67 o
   4   7  17      159.68      136.83     33.55 o
   5   7  17       78.12       67.76     29.93 o
   6   7  17      130.26       87.67     30.65 o
   7   7  17       13.87       12.96     28.04 o
   8   7  17       92.61      109.83     27.91 o
  -7   8  17       34.13       48.59     51.16 o
  -6   8  17        0.18       38.84     56.07 o
  -5   8  17       99.47       82.67     37.50 o
  -4   8  17       34.22        7.91     40.65 o
  -3   8  17      173.68      187.93     44.39 o
  -2   8  17      559.85      546.68     51.19 o
  -1   8  17      249.26      263.96     33.55 o
   0   8  17      252.18      273.59     41.12 o
   1   8  17      249.77      298.88     31.77 o
   2   8  17      559.87      582.97     41.37 o
   3   8  17      173.78      181.40     29.55 o
   4   8  17       34.23       39.10     29.61 o
   5   8  17       99.61      115.47     29.93 o
   6   8  17        0.17        8.55     28.77 o
   7   8  17       34.17       14.93     27.41 o
  -6   9  17       10.72       12.60     55.13 o
  -5   9  17      121.67       82.75     59.13 o
  -4   9  17      477.36      538.50     46.83 o
  -3   9  17      119.09      143.10     72.75 o
  -2   9  17      155.70      171.29     44.93 o
  -1   9  17      649.45      703.76     45.70 o
   0   9  17        0.11       21.18     26.58 o
   1   9  17      649.69      756.12     72.03 o
   2   9  17      156.04      131.09     29.93 o
   3   9  17      119.21      106.69     32.63 o
   4   9  17      477.24      485.54     35.91 o
   5   9  17      121.51      102.25     31.22 o
   6   9  17       10.76      -18.05     32.02 o
   7   9  17       28.59       26.22     29.54 o
  -6  10  17       61.94       90.85     52.40 o
  -5  10  17       31.96       38.22     54.41 o
  -4  10  17      177.15      176.15     39.06 o
  -3  10  17       29.95       48.31     39.00 o
  -2  10  17       34.87       14.26     51.96 o
  -1  10  17       89.52       90.87     51.69 o
   0  10  17        3.70       47.60     32.14 o
   1  10  17       89.23      126.04     29.68 o
   2  10  17       34.89       25.31     30.21 o
   3  10  17       29.87       20.07     31.98 o
   4  10  17      177.37      139.99     32.16 o
   5  10  17       31.92       45.98     31.18 o
   6  10  17       61.64       76.94     35.02 o
  -3  11  17      149.85      120.13     50.95 o
  -2  11  17       81.78      154.14     63.59 o
  -1  11  17      151.45      116.67     54.62 o
   0  11  17       29.35       90.51     32.53 o
   1  11  17      151.19      155.38     32.21 o
   2  11  17       81.76      127.76     32.30 o
   3  11  17      150.06      113.75     31.92 o
   4  11  17       11.32       18.38     27.38 o
   5  11  17       46.89       60.31     32.17 o
  -3  12  17      159.08      206.58     59.65 o
  -2  12  17       81.33      142.34     64.01 o
  -1  12  17       12.01       27.83     68.60 o
   0  12  17       84.31       99.08     54.11 o
   1  12  17       12.04      -12.71     36.80 o
   2  12  17       81.46       65.84     34.24 o
   3  12  17      159.37      173.22     34.34 o
   0  13  17        5.92      -12.92     44.95 o
   0   0  18       39.00       37.21     38.28 o
   1   0  18      507.18      497.65     31.23 o
   2   0  18      210.55      199.28     28.37 o
   3   0  18      917.41      943.42     41.13 o
   4   0  18      349.87      360.88     25.32 o
   5   0  18       11.34       10.28     29.75 o
   6   0  18      630.14      623.78     33.36 o
   7   0  18       73.40       56.08     35.37 o
   8   0  18       23.49       10.93     34.73 o
   9   0  18       10.65       48.97     34.69 o
  -9   1  18       34.76       39.59     34.73 o
  -8   1  18       79.31      119.92     33.18 o
  -7   1  18      161.86      160.00     36.10 o
  -6   1  18      164.69      134.49     24.97 o
  -5   1  18      186.29      164.36     24.40 o
  -4   1  18      219.96      225.94     24.53 o
  -3   1  18       92.22       80.41     25.27 o
  -2   1  18      271.40      285.53     33.44 o
  -1   1  18      155.92      135.07     27.41 o
   0   1  18     1038.90     1013.60     34.95 o
   1   1  18      155.40      162.95     29.03 o
   2   1  18      270.75      247.04     20.54 o
   3   1  18       92.90       96.95     20.82 o
   4   1  18      219.85      213.69     22.77 o
   5   1  18      186.35      196.66     28.22 o
   6   1  18      164.00      173.02     25.75 o
   7   1  18      162.12      111.97     31.27 o
   8   1  18       79.20       84.09     30.83 o
   9   1  18       34.75       19.69     29.11 o
  -9   2  18       64.33       47.37     29.94 o
  -8   2  18       21.17        4.33     32.39 o
  -7   2  18       48.84       45.28     31.99 o
  -6   2  18      560.64      543.46     56.62 o
  -5   2  18      720.13      655.84     28.20 o
  -4   2  18       46.14       33.25     17.68 o
  -3   2  18      643.17      728.05     35.51 o
  -2   2  18       28.87       13.38     25.27 o
  -1   2  18       89.12       55.18     27.34 o
   0   2  18     2657.29     2577.48     45.70 o
   1   2  18       88.95       74.67     16.99 o
   2   2  18       28.83       33.43     19.94 o
   3   2  18      642.73      695.63     29.82 o
   4   2  18       46.16       44.62     22.34 o
   5   2  18      720.51      678.22     32.83 o
   6   2  18      560.91      568.74     30.77 o
   7   2  18       48.71       51.66     24.52 o
   8   2  18       21.36       29.38     30.33 o
   9   2  18       64.17       67.56     29.54 o
  -9   3  18        3.68      -25.15     29.73 o
  -8   3  18       37.30       79.77     30.97 o
  -7   3  18      165.61      135.49     32.42 o
  -6   3  18      209.93      205.11     27.80 o
  -5   3  18       64.41       61.59     20.99 o
  -4   3  18        5.62        4.87     21.09 o
  -3   3  18      344.01      336.09     21.46 o
  -2   3  18      504.09      520.41     29.11 o
  -1   3  18      552.24      593.58     31.76 o
   0   3  18       17.67        3.75     28.67 o
   1   3  18      553.48      544.15     23.51 o
   2   3  18      503.55      528.92     26.12 o
   3   3  18      344.11      340.57     23.46 o
   4   3  18        5.71        2.82     30.86 o
   5   3  18       64.55       71.67     28.12 o
   6   3  18      209.93      205.46     29.11 o
   7   3  18      165.97      129.01     26.32 o
   8   3  18       37.31       28.56     31.87 o
   9   3  18        3.73       20.59     32.59 o
  -9   4  18       31.86       25.19     36.98 o
  -8   4  18       11.15        7.42     39.58 o
  -7   4  18      155.28      104.30     30.68 o
  -6   4  18        8.48        9.22     24.38 o
  -5   4  18       11.70       17.65     23.37 o
  -4   4  18      142.43      132.27     25.26 o
  -3   4  18      215.64      213.94     19.47 o
  -2   4  18      284.57      280.13     22.14 o
  -1   4  18       47.43       40.32     31.61 o
   0   4  18       87.85      101.61     48.25 o
   1   4  18       47.37       46.13     19.91 o
   2   4  18      284.82      277.98     25.50 o
   3   4  18      215.74      181.27     23.23 o
   4   4  18      142.24      116.32     30.17 o
   5   4  18       11.85       15.63     28.02 o
   6   4  18        8.38        2.54     27.66 o
   7   4  18      155.28      154.03     28.23 o
   8   4  18       11.07       15.78     30.82 o
   9   4  18       31.74       28.10     30.39 o
  -8   5  18        4.42       21.84     37.69 o
  -7   5  18        7.28       37.07     38.89 o
  -6   5  18      130.42      150.55     30.66 o
  -5   5  18       42.81       63.60     29.28 o
  -4   5  18       88.10       91.05     51.53 o
  -3   5  18      111.87      102.04     28.20 o
  -2   5  18      195.09      220.40     23.18 o
  -1   5  18      796.60      776.65     70.86 o
   0   5  18       28.92       37.91     33.33 o
   1   5  18      797.04      968.37    105.93 o
   2   5  18      195.21      245.43     48.36 o
   3   5  18      111.78      107.39     25.60 o
   4   5  18       87.91       84.96     30.92 o
   5   5  18       42.62       53.56     27.67 o
   6   5  18      130.51      143.96     30.75 o
   7   5  18        7.37        0.10     26.09 o
   8   5  18        4.46       17.43     32.12 o
  -8   6  18       63.21       85.12     36.54 o
  -7   6  18      146.56      101.39     36.36 o
  -6   6  18       10.87       32.82     27.77 o
  -5   6  18       85.18       81.05     28.07 o
  -4   6  18      119.44      106.78     28.08 o
  -3   6  18        5.42       22.72     45.60 o
  -2   6  18      560.15      635.73     35.17 o
  -1   6  18      787.55      849.35     41.11 o
   0   6  18      125.43      131.91     33.78 o
   1   6  18      788.73      959.63     75.49 o
   2   6  18      559.51      656.21     55.34 o
   3   6  18        5.47       -9.43     27.05 o
   4   6  18      119.58      126.37     31.44 o
   5   6  18       85.33       64.82     29.28 o
   6   6  18       10.75        2.41     26.55 o
   7   6  18      146.49      128.91     26.89 o
   8   6  18       62.98       85.13     25.51 o
  -7   7  18       39.78       66.65     55.60 o
  -6   7  18       15.08       14.70     54.58 o
  -5   7  18       26.82       26.16     37.04 o
  -4   7  18       76.10       40.58     39.66 o
  -3   7  18      151.24      133.34     45.31 o
  -2   7  18      119.59      101.85     46.04 o
  -1   7  18      774.92      854.67     71.81 o
   0   7  18      230.76      230.93     34.91 o
   1   7  18      775.05      901.38     60.94 o
   2   7  18      119.85      153.84     26.87 o
   3   7  18      151.39      182.55     28.97 o
   4   7  18       76.15       81.32     29.00 o
   5   7  18       26.83       17.00     27.26 o
   6   7  18       15.20        8.35     29.54 o
   7   7  18       39.76       76.92     29.01 o
   8   7  18       24.78       58.76     26.42 o
  -7   8  18       49.10       97.13     54.06 o
  -6   8  18       16.27      -12.70     50.93 o
  -5   8  18       30.76       43.36     35.84 o
  -4   8  18      152.81      157.26     40.19 o
  -3   8  18      345.42      331.03     66.70 o
  -2   8  18       71.33      118.07     46.82 o
  -1   8  18      218.83      228.17     33.12 o
   0   8  18     1495.21     1484.28     76.70 o
   1   8  18      218.98      218.69     30.51 o
   2   8  18       71.02      105.88     27.75 o
   3   8  18      345.19      341.92     31.27 o
   4   8  18      152.80      141.17     29.50 o
   5   8  18       30.91       48.63     29.58 o
   6   8  18       16.40        9.23     27.37 o
   7   8  18       49.35       90.46     31.64 o
  -6   9  18       54.36       34.48     48.32 o
  -5   9  18       58.53       48.02     52.08 o
  -4   9  18       53.41       57.34     52.79 o
  -3   9  18       59.71      115.38     45.08 o
  -2   9  18      224.98      209.24     45.32 o
  -1   9  18       51.10       57.02     46.65 o
   0   9  18       57.78       46.02     35.79 o
   1   9  18       51.00       85.84     37.45 o
   2   9  18      224.74      207.92     31.36 o
   3   9  18       59.35       99.88     29.96 o
   4   9  18       53.54       38.60     29.99 o
   5   9  18       58.35       79.00     29.68 o
   6   9  18       54.27       69.07     31.30 o
  -5  10  18       43.68      115.49     51.68 o
  -4  10  18       38.43       15.60     35.83 o
  -3  10  18       11.68       32.45     37.24 o
  -2  10  18       79.57       92.13     57.58 o
  -1  10  18       78.51       64.44     51.99 o
   0  10  18       21.56       30.52     31.64 o
   1  10  18       78.51      111.29     38.63 o
   2  10  18       79.64       86.52     30.22 o
   3  10  18       11.67        8.35     31.45 o
   4  10  18       38.41       39.16     29.90 o
   5  10  18       43.82       59.78     29.52 o
  -3  11  18       41.63      -41.96     60.84 o
  -2  11  18       66.81      102.97     57.32 o
  -1  11  18        7.23       21.43     53.59 o
   0  11  18       41.27       67.40     48.07 o
   1  11  18        7.21       28.33     36.16 o
   2  11  18       66.86       78.87     39.86 o
   3  11  18       41.49       33.35     29.88 o
   4  11  18       36.11       93.07     29.67 o
  -3  12  18       22.95       50.41     61.37 o
  -2  12  18      145.90      139.29     70.93 o
  -1  12  18       18.09       32.79     44.58 o
   0  12  18        2.43       -5.76     57.05 o
   1  12  18       18.05       10.24     33.36 o
   2  12  18      145.77      175.62     48.61 o
   3  12  18       22.97       35.38     33.35 o
   1   0  19      271.43      236.19     29.90 o
   2   0  19      194.25      170.18     29.51 o
   3   0  19      137.67      134.54     27.77 o
   4   0  19     2599.58     2545.97     40.80 o
   5   0  19      711.85      657.54     38.74 o
   6   0  19        4.12       13.54     25.94 o
   7   0  19        1.76      -19.79     34.41 o
   8   0  19        0.67      -18.19     34.70 o
   9   0  19       18.42       96.69     36.66 o
  -9   1  19       16.12      -10.02     32.95 o
  -8   1  19        3.57       14.57     32.56 o
  -7   1  19       15.91       25.81     33.27 o
  -6   1  19      200.35      179.55     36.08 o
  -5   1  19      254.77      199.27     24.95 o
  -4   1  19      237.35      204.81     22.39 o
  -3   1  19       60.24       32.25     26.10 o
  -2   1  19      231.43      242.25     29.64 o
  -1   1  19      419.51      426.51     31.18 o
   0   1  19        7.56        9.57     28.91 o
   1   1  19      419.61      407.15     33.45 o
   2   1  19      231.20      224.01     32.04 o
   3   1  19       60.09       60.33     20.94 o
   4   1  19      237.25      231.70     22.28 o
   5   1  19      254.67      250.14     28.25 o
   6   1  19      200.47      179.99     26.23 o
   7   1  19       16.09        0.21     31.07 o
   8   1  19        3.56       -7.07     28.80 o
   9   1  19       16.09       19.84     35.43 o
  -9   2  19       18.22        3.25     27.85 o
  -8   2  19       84.38       71.08     33.54 o
  -7   2  19      163.67      152.19     34.19 o
  -6   2  19        4.88        4.31     27.81 o
  -5   2  19       13.30       18.51     22.28 o
  -4   2  19      174.87      203.61     21.98 o
  -3   2  19      512.48      498.24     24.61 o
  -2   2  19      331.69      320.88     28.33 o
  -1   2  19       51.37       34.26     28.14 o
   0   2  19     2480.15     2522.44     48.05 o
   1   2  19       51.37       58.13     30.29 o
   2   2  19      332.53      316.62     22.21 o
   3   2  19      511.61      497.97     27.89 o
   4   2  19      174.85      197.22     25.03 o
   5   2  19       13.48       21.51     26.35 o
   6   2  19        4.95        0.90     27.02 o
   7   2  19      163.46      180.81     33.48 o
   8   2  19       84.33       72.15     31.93 o
   9   2  19       18.06        9.69     31.28 o
  -9   3  19       37.43       59.42     32.60 o
  -8   3  19        4.74        1.83     30.14 o
  -7   3  19       70.16       53.52     29.66 o
  -6   3  19      339.13      309.59     29.15 o
  -5   3  19       63.89       51.18     21.49 o
  -4   3  19      121.74      117.86     22.85 o
  -3   3  19       57.16       58.66     18.64 o
  -2   3  19      304.59      286.79     28.43 o
  -1   3  19      374.23      377.12     31.20 o
   0   3  19        8.32        8.88     30.24 o
   1   3  19      373.67      390.91     38.52 o
   2   3  19      304.63      294.54     24.36 o
   3   3  19       57.06       53.81     23.93 o
   4   3  19      121.57      112.23     30.32 o
   5   3  19       64.19       39.66     28.50 o
   6   3  19      338.99      364.39     31.00 o
   7   3  19       69.97       56.91     25.62 o
   8   3  19        4.67       12.19     32.10 o
   9   3  19       37.32       26.25     30.70 o
  -8   4  19        4.52       47.27     38.39 o
  -7   4  19       64.57       12.57     37.77 o
  -6   4  19       13.94       23.90     30.38 o
  -5   4  19      538.79      531.31     31.53 o
  -4   4  19       53.83       69.05     29.75 o
  -3   4  19      597.43      599.45     22.80 o
  -2   4  19      110.85       95.63     20.47 o
  -1   4  19        5.40       27.57     32.83 o
   0   4  19     1298.58     1321.70    101.02 o
   1   4  19        5.45       14.06     35.85 o
   2   4  19      110.42       95.59     22.79 o
   3   4  19      597.02      572.29     25.56 o
   4   4  19       53.90       49.64     29.96 o
   5   4  19      539.60      474.72     32.74 o
   6   4  19       14.00       13.10     27.18 o
   7   4  19       64.82       52.33     26.30 o
   8   4  19        4.52      -12.42     32.54 o
  -8   5  19      196.48      220.14     41.10 o
  -7   5  19       52.26       33.18     37.66 o
  -6   5  19      226.01      234.63     31.07 o
  -5   5  19       27.04       36.74     29.71 o
  -4   5  19       49.20       35.75     29.84 o
  -3   5  19      103.23      113.12     28.71 o
  -2   5  19      253.39      262.32     24.44 o
  -1   5  19      456.71      475.94     49.98 o
   0   5  19      463.69      560.82     77.53 o
   1   5  19      456.41      474.86     45.09 o
   2   5  19      253.59      287.89     26.78 o
   3   5  19      102.94      109.59     25.11 o
   4   5  19       49.41       23.83     28.90 o
   5   5  19       27.15        7.34     28.32 o
   6   5  19      226.31      208.29     30.40 o
   7   5  19       52.27       62.60     25.60 o
   8   5  19      196.70      203.72     34.01 o
  -8   6  19        9.18        8.57     37.10 o
  -7   6  19      116.23      134.17     38.08 o
  -6   6  19       47.13       41.75     26.90 o
  -5   6  19      156.44      134.02     28.40 o
  -4   6  19       69.58       57.58     39.43 o
  -3   6  19      253.51      203.72     44.58 o
  -2   6  19       54.92       72.10     28.52 o
  -1   6  19      128.68      160.63     33.16 o
   0   6  19        3.19        8.62     32.89 o
   1   6  19      128.85      132.07     36.04 o
   2   6  19       55.15       46.08     26.06 o
   3   6  19      253.47      250.56     27.64 o
   4   6  19       69.59       59.80     30.97 o
   5   6  19      156.84      134.01     31.00 o
   6   6  19       47.04       19.45     28.39 o
   7   6  19      116.22      144.73     30.58 o
   8   6  19        9.17       18.45     25.59 o
  -7   7  19       56.81       91.38     56.07 o
  -6   7  19       74.55      110.51     56.13 o
  -5   7  19      221.99      275.53     42.26 o
  -4   7  19      277.07      223.25     41.57 o
  -3   7  19      371.00      347.42     45.76 o
  -2   7  19      642.93      582.91     55.47 o
  -1   7  19       59.63       52.10     30.73 o
   0   7  19       12.61        9.03     34.20 o
   1   7  19       59.49       52.80     36.11 o
   2   7  19      642.36      769.80     64.71 o
   3   7  19      371.15      388.53     31.35 o
   4   7  19      277.45      293.05     33.17 o
   5   7  19      221.83      245.75     31.59 o
   6   7  19       74.60       82.04     28.23 o
   7   7  19       56.90       66.46     29.92 o
  -7   8  19       81.99       45.85     52.10 o
  -6   8  19      308.45      331.52     61.97 o
  -5   8  19       27.10       28.01     33.79 o
  -4   8  19       84.43       28.28     43.09 o
  -3   8  19        6.28       51.06     45.42 o
  -2   8  19       19.80       45.58     44.13 o
  -1   8  19       90.99      132.29     31.30 o
   0   8  19      105.77      138.09     42.22 o
   1   8  19       90.85       86.98     66.56 o
   2   8  19       19.81       40.22     35.69 o
   3   8  19        6.27        5.71     27.32 o
   4   8  19       84.50       63.11     33.57 o
   5   8  19       27.19       47.78     30.35 o
   6   8  19      308.22      259.18     33.73 o
   7   8  19       81.95       84.89     31.29 o
  -6   9  19       80.27       46.52     54.97 o
  -5   9  19       36.69       46.96     58.03 o
  -4   9  19      256.24      258.04     44.78 o
  -3   9  19       14.23       17.63     42.50 o
  -2   9  19       62.51       50.53     41.85 o
  -1   9  19       33.42       66.99     46.60 o
   0   9  19        4.04        4.21     35.10 o
   1   9  19       33.39       43.57     37.65 o
   2   9  19       62.21       75.27     37.74 o
   3   9  19       14.30       21.79     27.62 o
   4   9  19      256.61      218.80     35.26 o
   5   9  19       36.59       41.78     38.52 o
   6   9  19       80.29       81.74     31.04 o
  -5  10  19      175.78      265.96     62.75 o
  -4  10  19       15.89       50.26     40.55 o
  -3  10  19       20.18       26.23     52.77 o
  -2  10  19       28.23      -12.93     63.46 o
  -1  10  19      230.01      296.57     60.39 o
   0  10  19      207.17      189.24     34.07 o
   1  10  19      230.26      300.35     40.56 o
   2  10  19       28.24       17.66     37.42 o
   3  10  19       20.10      -37.38     37.38 o
   4  10  19       15.78       49.17     34.81 o
   5  10  19      176.04      211.13     32.57 o
  -3  11  19       38.72       73.35     62.98 o
  -2  11  19       38.94       80.91     61.83 o
  -1  11  19      148.39      219.68     60.95 o
   0  11  19       26.78       76.60     48.72 o
   1  11  19      148.26      153.11     39.56 o
   2  11  19       38.91       66.78     40.16 o
   3  11  19       38.71       42.17     35.31 o
   4  11  19       67.32       93.65     28.25 o
  -2  12  19      119.06      157.18     72.96 o
  -1  12  19      124.91      136.24     43.68 o
   0  12  19        1.08       11.72     45.83 o
   1  12  19      124.90      133.78     53.50 o
   2  12  19      119.09      141.34     39.16 o
   0   0  20      845.38      842.44     51.43 o
   1   0  20      666.59      667.71     34.43 o
   2   0  20       42.02       20.96     30.01 o
   3   0  20       17.05       18.83     28.34 o
   4   0  20        4.62       22.74     23.41 o
   5   0  20       55.16       31.03     30.29 o
   6   0  20       24.60       26.05     26.98 o
   7   0  20      322.16      315.36     60.21 o
   8   0  20        0.49       -2.74     33.02 o
   9   0  20       42.61       65.23     34.81 o
  -9   1  20        9.58       12.72     32.53 o
  -8   1  20       25.99       -6.66     33.34 o
  -7   1  20       32.66       24.72     31.60 o
  -6   1  20      238.62      210.99     37.32 o
  -5   1  20       99.13       57.95     23.42 o
  -4   1  20       86.16       78.66     21.74 o
  -3   1  20      128.80      153.09     27.57 o
  -2   1  20       69.53       74.11     28.78 o
  -1   1  20       46.87       46.33     29.11 o
   0   1  20       12.56       11.63     29.84 o
   1   1  20       46.68       51.95     30.64 o
   2   1  20       69.79       59.00     29.95 o
   3   1  20      128.64      166.89     30.40 o
   4   1  20       86.29       74.07     21.56 o
   5   1  20       99.12       93.31     26.41 o
   6   1  20      238.46      227.62     25.59 o
   7   1  20       32.73       50.94     28.67 o
   8   1  20       25.82       13.77     35.58 o
   9   1  20        9.55       48.34     33.51 o
  -8   2  20       46.87       40.99     33.75 o
  -7   2  20       10.74       35.33     32.05 o
  -6   2  20      280.01      251.53     30.24 o
  -5   2  20      348.82      324.06     25.43 o
  -4   2  20      297.03      261.75     28.00 o
  -3   2  20      340.37      352.42     24.64 o
  -2   2  20      427.25      468.64     31.12 o
  -1   2  20     1230.39     1138.75     38.18 o
   0   2  20      758.08      763.89     37.37 o
   1   2  20     1230.14     1183.69     40.43 o
   2   2  20      427.49      439.92     35.00 o
   3   2  20      340.77      343.58     26.28 o
   4   2  20      297.49      292.19     26.87 o
   5   2  20      348.73      320.37     29.60 o
   6   2  20      280.27      301.24     29.72 o
   7   2  20       10.72       -0.40     29.21 o
   8   2  20       46.79       57.25     31.28 o
  -8   3  20       38.20       58.63     40.15 o
  -7   3  20      171.67      152.57     30.49 o
  -6   3  20      151.15      144.75     27.80 o
  -5   3  20       99.05       79.01     21.35 o
  -4   3  20      101.93       74.34     21.90 o
  -3   3  20      114.61      114.94     20.82 o
  -2   3  20      296.49      323.65     29.45 o
  -1   3  20      274.93      247.47     31.12 o
   0   3  20      775.48      827.47     55.46 o
   1   3  20      274.11      271.83     38.92 o
   2   3  20      297.03      337.72     38.65 o
   3   3  20      114.63      101.80     24.72 o
   4   3  20      101.79      113.97     31.03 o
   5   3  20       98.96       59.87     28.04 o
   6   3  20      151.68      133.19     29.77 o
   7   3  20      171.58      181.43     30.98 o
   8   3  20       38.03        9.81     30.95 o
  -8   4  20       70.80       54.09     41.32 o
  -7   4  20      160.16      117.49     40.18 o
  -6   4  20       72.55       73.91     30.58 o
  -5   4  20       32.55       32.11     31.89 o
  -4   4  20       66.30       53.33     29.95 o
  -3   4  20      361.21      334.25     35.00 o
  -2   4  20      137.96      149.25     22.23 o
  -1   4  20      675.29      648.91     38.97 o
   0   4  20       82.92      103.89     35.58 o
   1   4  20      676.32      675.13     43.51 o
   2   4  20      138.29      117.93     36.71 o
   3   4  20      361.06      357.75     27.46 o
   4   4  20       66.57       68.76     29.38 o
   5   4  20       32.43       25.32     28.53 o
   6   4  20       72.39       69.38     29.85 o
   7   4  20      160.77      126.01     28.77 o
   8   4  20       70.82      109.58     34.12 o
  -8   5  20       21.69       74.11     70.46 o
  -7   5  20      111.49       91.60     39.10 o
  -6   5  20       10.74       12.46     29.21 o
  -5   5  20        8.27       -8.66     29.65 o
  -4   5  20       11.89       31.33     29.10 o
  -3   5  20      558.45      614.59     37.22 o
  -2   5  20      201.86      176.52     30.70 o
  -1   5  20      116.94      118.43     33.29 o
   0   5  20      155.65      176.08     35.61 o
   1   5  20      117.32      114.67     37.53 o
   2   5  20      201.58      161.58     38.15 o
   3   5  20      558.59      545.10     35.08 o
   4   5  20       11.81       63.50     36.34 o
   5   5  20        8.27        2.76     28.54 o
   6   5  20       10.89       34.24     27.79 o
   7   5  20      111.72      106.37     28.20 o
   8   5  20       21.52       47.99     32.99 o
  -7   6  20       53.12       97.61     59.47 o
  -6   6  20       16.42       12.01     41.44 o
  -5   6  20       14.03       22.99     39.11 o
  -4   6  20      203.99      212.11     45.10 o
  -3   6  20       93.30      104.37     47.87 o
  -2   6  20       45.97       35.55     27.81 o
  -1   6  20      242.84      230.43     38.81 o
   0   6  20       95.32       96.43     35.53 o
   1   6  20      243.32      249.30     42.07 o
   2   6  20       46.04       32.48     37.76 o
   3   6  20       93.27      110.27     35.66 o
   4   6  20      203.85      233.94     32.81 o
   5   6  20       13.98       16.46     28.58 o
   6   6  20       16.38       -0.78     28.95 o
   7   6  20       53.21       34.12     30.02 o
  -7   7  20       16.99       -3.40     57.73 o
  -6   7  20       27.62       56.18     54.70 o
  -5   7  20       53.65       22.93     36.74 o
  -4   7  20       28.96       40.93     44.37 o
  -3   7  20       70.87       57.55     45.17 o
  -2   7  20       75.49       73.75     47.44 o
  -1   7  20      212.23      198.64     34.94 o
   0   7  20      924.32      850.60     68.38 o
   1   7  20      212.42      227.49     37.31 o
   2   7  20       75.93       90.72     36.06 o
   3   7  20       70.85       34.94     36.79 o
   4   7  20       29.00       25.61     29.81 o
   5   7  20       53.63       63.50     29.54 o
   6   7  20       27.65       35.53     27.80 o
   7   7  20       16.87       27.43     30.79 o
  -6   8  20        5.98      -20.57     57.39 o
  -5   8  20       92.60       80.21     38.24 o
  -4   8  20      151.64      178.42     42.70 o
  -3   8  20       10.06       69.01     42.19 o
  -2   8  20      247.35      263.25     74.98 o
  -1   8  20      257.51      279.65     35.05 o
   0   8  20       94.25      104.07     32.39 o
   1   8  20      258.04      261.50     45.86 o
   2   8  20      247.34      282.96     39.19 o
   3   8  20        9.99       35.10     37.12 o
   4   8  20      151.83      122.09     32.99 o
   5   8  20       92.34      133.41     31.66 o
   6   8  20        5.93        0.92     29.11 o
  -5   9  20       79.99       70.41     61.70 o
  -4   9  20       38.71       40.43     38.57 o
  -3   9  20       47.70       80.46     39.40 o
  -2   9  20       88.68      100.01     41.40 o
  -1   9  20       47.56       59.38     45.64 o
   0   9  20       52.05       72.98     36.88 o
   1   9  20       47.64       30.93     35.90 o
   2   9  20       88.52       83.93     39.48 o
   3   9  20       47.74       49.09     34.14 o
   4   9  20       38.74       23.19     39.67 o
   5   9  20       80.10       92.27     29.52 o
  -4  10  20      171.74      169.10     40.63 o
  -3  10  20        3.17       57.43     41.17 o
  -2  10  20       48.61       57.59     64.47 o
  -1  10  20      171.74      174.91     62.97 o
   0  10  20       60.27       85.17     61.05 o
   1  10  20      171.24      233.47     41.09 o
   2  10  20       48.67       55.12     38.84 o
   3  10  20        3.21      -11.52     46.29 o
   4  10  20      171.49      224.13     49.02 o
  -3  11  20       19.45       24.68     51.84 o
  -2  11  20       40.09        2.94     52.55 o
  -1  11  20       62.75       36.36     64.05 o
   0  11  20       64.56       61.41     48.85 o
   1  11  20       62.97       94.07     37.18 o
   2  11  20       40.09       84.61     48.10 o
   3  11  20       19.40       30.87     35.90 o
   1   0  21        2.64       -5.00     29.85 o
   2   0  21      895.55      873.26     37.27 o
   3   0  21       12.34        0.15     27.67 o
   4   0  21       37.54       32.98     23.13 o
   5   0  21      305.43      276.29     34.02 o
   6   0  21      202.81      198.34     34.32 o
   7   0  21      117.28      136.99     36.58 o
   8   0  21       78.99       98.95     35.35 o
  -8   1  21        8.74       21.69     32.04 o
  -7   1  21      250.83      245.28     37.50 o
  -6   1  21       55.49       16.20     34.94 o
  -5   1  21       53.38       33.77     24.48 o
  -4   1  21      463.73      452.01     26.36 o
  -3   1  21      401.16      405.66     33.35 o
  -2   1  21      334.62      322.65     35.73 o
  -1   1  21      870.20      796.80     36.70 o
   0   1  21       75.47       75.30     31.89 o
   1   1  21      870.33      804.16     37.58 o
   2   1  21      335.26      281.64     33.10 o
   3   1  21      400.88      383.54     33.26 o
   4   1  21      463.62      500.10     31.25 o
   5   1  21       53.53       59.99     31.56 o
   6   1  21       55.04       75.07     29.72 o
   7   1  21      250.63      252.24     51.18 o
   8   1  21        8.66       -2.59     35.00 o
  -8   2  21       11.63       30.91     32.06 o
  -7   2  21       53.34       10.00     31.80 o
  -6   2  21       36.38       60.92     28.42 o
  -5   2  21       22.55       23.24     23.23 o
  -4   2  21       54.47       70.47     26.35 o
  -3   2  21       80.55       62.00     21.73 o
  -2   2  21      256.95      230.22     29.27 o
  -1   2  21      576.02      525.67     34.72 o
   0   2  21        4.39       11.69     29.41 o
   1   2  21      576.13      532.28     35.38 o
   2   2  21      256.81      246.68     33.55 o
   3   2  21       80.54       84.23     33.78 o
   4   2  21       54.47       65.78     24.11 o
   5   2  21       22.53       20.27     25.36 o
   6   2  21       36.40       60.47     27.55 o
   7   2  21       53.13       26.34     31.87 o
   8   2  21       11.53       -0.91     28.63 o
  -8   3  21       60.76       69.84     41.71 o
  -7   3  21       15.19       26.84     41.89 o
  -6   3  21      145.10      121.39     26.23 o
  -5   3  21      551.72      536.88     27.36 o
  -4   3  21       65.09       62.02     22.92 o
  -3   3  21       38.72       29.32     19.71 o
  -2   3  21      310.09      312.61     34.43 o
  -1   3  21      223.80      179.32     30.74 o
   0   3  21      528.05      532.29     35.96 o
   1   3  21      224.20      198.55     37.37 o
   2   3  21      310.52      290.42     39.04 o
   3   3  21       38.56       28.81     35.15 o
   4   3  21       64.92       69.49     24.71 o
   5   3  21      551.55      504.03     32.32 o
   6   3  21      145.12      163.52     29.41 o
   7   3  21       15.21        1.43     25.37 o
   8   3  21       60.92       42.40     31.56 o
  -8   4  21        1.12       -8.91     41.23 o
  -7   4  21       17.88       42.25     42.29 o
  -6   4  21      173.16      148.70     33.06 o
  -5   4  21       24.44       23.05     29.39 o
  -4   4  21       31.16       31.42     31.06 o
  -3   4  21      146.64      161.46     33.51 o
  -2   4  21      383.93      378.07     34.16 o
  -1   4  21      163.87      178.55     34.81 o
   0   4  21       43.17       45.54     33.89 o
   1   4  21      163.96      151.88     37.11 o
   2   4  21      384.05      385.12     41.22 o
   3   4  21      146.86      153.33     36.04 o
   4   4  21       31.06       11.60     44.47 o
   5   4  21       24.34        2.84     26.35 o
   6   4  21      173.08      163.18     29.86 o
   7   4  21       17.89       17.50     26.62 o
   8   4  21        1.11       -9.24     31.16 o
  -7   5  21       28.25       88.87     38.46 o
  -6   5  21       65.74       71.29     30.24 o
  -5   5  21       15.93       -3.70     29.66 o
  -4   5  21       69.68      108.06     31.37 o
  -3   5  21      245.03      293.00     49.08 o
  -2   5  21        1.13        1.24     27.77 o
  -1   5  21       93.91       87.46     33.14 o
   0   5  21      195.50      202.72     37.24 o
   1   5  21       94.04       83.13     37.94 o
   2   5  21        1.12        0.52     36.47 o
   3   5  21      245.04      207.02     38.31 o
   4   5  21       69.82       92.20     44.69 o
   5   5  21       16.06       26.84     28.70 o
   6   5  21       65.57       73.85     29.39 o
   7   5  21       28.32       38.72     28.55 o
  -7   6  21       63.83       97.27     60.86 o
  -6   6  21       66.77       72.42     39.54 o
  -5   6  21      120.06       76.83     44.15 o
  -4   6  21       14.73       -9.75     42.73 o
  -3   6  21      470.94      432.97     53.67 o
  -2   6  21        6.09       31.03     49.82 o
  -1   6  21      561.59      548.14     37.89 o
   0   6  21      528.18      581.27     42.66 o
   1   6  21      560.80      568.35     64.83 o
   2   6  21        6.14      -20.63     36.00 o
   3   6  21      471.20      472.15     50.09 o
   4   6  21       14.74       40.78     46.45 o
   5   6  21      120.40      116.20     28.33 o
   6   6  21       66.75       47.14     29.22 o
   7   6  21       63.84       89.20     30.71 o
  -6   7  21      201.27      197.13     59.85 o
  -5   7  21       24.98       18.91     36.28 o
  -4   7  21       12.63       -5.13     67.69 o
  -3   7  21       36.22       43.67     41.45 o
  -2   7  21      160.79      190.28     48.57 o
  -1   7  21       40.90       54.92     32.18 o
   0   7  21        1.31       -4.57     32.55 o
   1   7  21       40.72       30.89     35.98 o
   2   7  21      161.00      190.69     61.31 o
   3   7  21       36.27       -1.50     45.06 o
   4   7  21       12.73      -26.63     43.96 o
   5   7  21       24.97       52.49     36.60 o
   6   7  21      201.05      205.07     39.88 o
  -6   8  21       91.99       39.79     60.82 o
  -5   8  21       44.03       28.17     39.84 o
  -4   8  21      214.19      253.35     46.44 o
  -3   8  21       33.52       45.31     46.49 o
  -2   8  21       11.11       47.60     48.69 o
  -1   8  21       83.44       83.54     45.26 o
   0   8  21        4.74       24.83     32.32 o
   1   8  21       83.40      110.71     43.31 o
   2   8  21       11.02       40.20     36.99 o
   3   8  21       33.59       17.68     46.52 o
   4   8  21      214.39      247.92     57.52 o
   5   8  21       44.06       82.67     37.61 o
   6   8  21       91.74      100.27     31.17 o
  -5   9  21       65.35       65.20     64.39 o
  -4   9  21       16.52       13.35     59.01 o
  -3   9  21       33.25       -2.93     45.43 o
  -2   9  21       63.52       40.07     51.48 o
  -1   9  21       28.24       26.78     45.31 o
   0   9  21       19.32       24.25     35.49 o
   1   9  21       28.13       29.94     38.22 o
   2   9  21       63.57      143.54     38.51 o
   3   9  21       33.37       51.92     37.05 o
   4   9  21       16.47       19.61     37.89 o
   5   9  21       65.20       58.49     37.64 o
  -4  10  21      120.16      140.15     42.86 o
  -3  10  21       50.09       61.56     41.25 o
  -2  10  21       28.18        4.73     41.09 o
  -1  10  21      109.10       93.76     68.93 o
   0  10  21        4.40       29.66     65.77 o
   1  10  21      108.97      137.35     42.61 o
   2  10  21       28.27       22.49     37.34 o
   3  10  21       49.87       13.11     35.58 o
   4  10  21      120.26      113.99     46.04 o
  -2  11  21        5.22      -14.72     64.89 o
  -1  11  21        5.27      -50.55     70.42 o
   0  11  21      297.67      316.18     94.46 o
   1  11  21        5.27        7.19     38.15 o
   2  11  21        5.20        9.56     38.78 o
   0   0  22      125.57      106.47     45.51 o
   1   0  22      198.97      192.43     34.39 o
   2   0  22        6.04       -1.46     29.93 o
   3   0  22      147.20      145.29     30.05 o
   4   0  22      189.99      183.85     25.14 o
   5   0  22      312.19      295.10     34.48 o
   6   0  22       47.20       35.71     26.99 o
   7   0  22       47.98       75.89     54.52 o
   8   0  22        5.79       20.00     35.05 o
  -8   1  22       84.48       90.50     34.47 o
  -7   1  22       46.84       49.82     31.20 o
  -6   1  22       19.23       37.19     33.18 o
  -5   1  22      215.18      213.20     27.32 o
  -4   1  22      327.81      284.57     29.60 o
  -3   1  22      111.31       98.53     27.95 o
  -2   1  22     1710.37     1655.21     42.72 o
  -1   1  22       36.78       33.48     29.71 o
   0   1  22      470.05      446.77     34.97 o
   1   1  22       36.67       28.68     29.37 o
   2   1  22     1710.96     1648.35     44.49 o
   3   1  22      111.42      108.53     30.83 o
   4   1  22      328.17      299.26     28.98 o
   5   1  22      215.38      232.18     34.61 o
   6   1  22       19.36       11.15     27.93 o
   7   1  22       46.84       37.57     36.23 o
   8   1  22       84.34      127.44     37.05 o
  -8   2  22       43.89       45.13     33.71 o
  -7   2  22       50.12       38.53     30.35 o
  -6   2  22      114.87       87.77     28.58 o
  -5   2  22      136.54      145.67     24.13 o
  -4   2  22      138.43      110.72     26.73 o
  -3   2  22      103.52      131.45     23.24 o
  -2   2  22      308.64      271.08     30.88 o
  -1   2  22       33.28       27.04     30.99 o
   0   2  22      178.98      153.21     32.40 o
   1   2  22       33.03       34.40     31.51 o
   2   2  22      308.86      298.38     34.38 o
   3   2  22      103.70      112.20     35.15 o
   4   2  22      138.53      131.05     32.36 o
   5   2  22      136.63      136.29     35.41 o
   6   2  22      114.92      112.71     27.48 o
   7   2  22       50.16       50.90     28.44 o
   8   2  22       43.89       41.09     31.12 o
  -8   3  22       16.75       41.87     44.91 o
  -7   3  22       29.07       38.12     41.76 o
  -6   3  22       95.61       76.42     32.45 o
  -5   3  22       21.74        6.16     32.09 o
  -4   3  22       37.67       61.18     22.41 o
  -3   3  22      243.29      228.98     22.82 o
  -2   3  22      337.61      307.08     29.56 o
  -1   3  22      135.72      129.81     30.71 o
   0   3  22      690.71      625.01     37.07 o
   1   3  22      136.23      128.63     38.50 o
   2   3  22      336.87      276.19     38.57 o
   3   3  22      243.32      238.38     39.41 o
   4   3  22       37.90       45.94     31.87 o
   5   3  22       21.73       34.15     33.96 o
   6   3  22       95.86      109.27     26.79 o
   7   3  22       29.16       27.09     30.51 o
   8   3  22       16.83      -22.51     29.95 o
  -7   4  22      153.55      164.28     40.52 o
  -6   4  22      117.55      109.61     31.67 o
  -5   4  22      397.07      352.61     37.03 o
  -4   4  22      342.63      401.90     37.47 o
  -3   4  22       74.88       78.73     32.22 o
  -2   4  22       42.42        9.26     30.14 o
  -1   4  22      122.07      110.08     35.11 o
   0   4  22       85.68      110.22     36.65 o
   1   4  22      121.91      122.89     36.97 o
   2   4  22       42.62       20.31     37.24 o
   3   4  22       75.08       90.86     35.07 o
   4   4  22      342.49      350.02     52.33 o
   5   4  22      396.88      405.80     39.55 o
   6   4  22      118.11      126.85     28.67 o
   7   4  22      153.69      117.22     26.70 o
  -7   5  22      115.59      121.24     42.21 o
  -6   5  22       72.31       76.01     29.78 o
  -5   5  22       63.47       67.07     44.32 o
  -4   5  22       85.70       98.84     45.38 o
  -3   5  22       83.66       57.45     43.16 o
  -2   5  22       47.65       27.44     28.36 o
  -1   5  22      337.90      306.95     37.27 o
   0   5  22      266.91      223.11     36.88 o
   1   5  22      338.26      321.10     42.07 o
   2   5  22       47.51       73.70     36.02 o
   3   5  22       83.31       50.02     36.62 o
   4   5  22       85.82       69.31     45.25 o
   5   5  22       63.15       58.46     37.69 o
   6   5  22       72.15       82.84     35.37 o
   7   5  22      115.91       88.76     30.67 o
  -7   6  22       58.75      107.58     53.45 o
  -6   6  22       96.98       39.34     35.69 o
  -5   6  22       52.65       49.57     43.71 o
  -4   6  22      206.29      182.09     49.02 o
  -3   6  22       81.81       63.20     45.72 o
  -2   6  22      371.31      391.76     48.28 o
  -1   6  22       20.62       19.69     31.68 o
   0   6  22      877.26      982.17     74.61 o
   1   6  22       20.73        9.88     37.21 o
   2   6  22      371.72      397.92     41.73 o
   3   6  22       81.94       95.56     44.64 o
   4   6  22      206.52      199.97     47.79 o
   5   6  22       52.67       44.51     34.79 o
   6   6  22       96.88      133.91     41.31 o
   7   6  22       58.72       85.50     33.61 o
  -6   7  22       53.50       31.15     58.84 o
  -5   7  22        6.58       25.33     42.16 o
  -4   7  22       99.90       91.62     41.17 o
  -3   7  22      118.91      123.17     47.60 o
  -2   7  22       10.38       45.70     47.46 o
  -1   7  22      139.23      117.63     31.14 o
   0   7  22        0.48       16.19     33.87 o
   1   7  22      139.38      100.53     35.53 o
   2   7  22       10.44       25.97     35.88 o
   3   7  22      118.88      131.49     47.45 o
   4   7  22      100.02       81.75     46.67 o
   5   7  22        6.60       18.86     36.94 o
   6   7  22       53.37       42.96     37.31 o
  -5   8  22       12.85       33.98     41.91 o
  -4   8  22      128.85      108.37     47.23 o
  -3   8  22      101.99       71.72     42.59 o
  -2   8  22      250.86      251.58     56.38 o
  -1   8  22       54.82       68.74     46.45 o
   0   8  22        0.93       -1.67     32.18 o
   1   8  22       55.04       34.55     39.31 o
   2   8  22      250.80      292.79     38.79 o
   3   8  22      101.68       92.11     47.73 o
   4   8  22      129.01      123.82     49.74 o
   5   8  22       12.86        5.85     34.40 o
  -4   9  22       16.70       63.90     82.97 o
  -3   9  22       17.50       19.18     44.22 o
  -2   9  22       44.89       59.14     48.72 o
  -1   9  22       22.40       36.61     40.62 o
   0   9  22      131.84      115.90     42.62 o
   1   9  22       22.42       18.69     36.61 o
   2   9  22       44.80       64.31     36.97 o
   3   9  22       17.42       -4.74     39.56 o
   4   9  22       16.74      -33.60     37.90 o
  -3  10  22       15.39       -2.17     48.35 o
  -2  10  22        1.55      -39.24     54.10 o
  -1  10  22       57.93       47.54     70.76 o
   0  10  22       70.83      102.74     71.98 o
   1  10  22       57.77       79.44     35.46 o
   2  10  22        1.56        0.20     38.17 o
   3  10  22       15.33       49.04     46.61 o
   1   0  23       50.74       41.62     29.42 o
   2   0  23       15.29       10.39     28.67 o
   3   0  23      919.40      966.42     38.52 o
   4   0  23      145.36      149.82     25.01 o
   5   0  23       14.58       27.52     29.40 o
   6   0  23      335.29      308.26     38.14 o
   7   0  23       24.29       47.79     34.47 o
   8   0  23       17.32       24.42     32.96 o
  -7   1  23       49.09       36.04     33.94 o
  -6   1  23       51.87       56.34     34.90 o
  -5   1  23       87.82       82.66     25.19 o
  -4   1  23      140.55      148.48     29.60 o
  -3   1  23        6.79       23.06     28.38 o
  -2   1  23      269.69      261.66     30.79 o
  -1   1  23      302.34      281.84     33.21 o
   0   1  23        0.89       19.99     30.63 o
   1   1  23      302.48      283.24     34.02 o
   2   1  23      269.45      275.75     33.87 o
   3   1  23        6.78        8.89     28.68 o
   4   1  23      140.72      131.68     28.15 o
   5   1  23       87.59      106.29     40.67 o
   6   1  23       51.80       55.65     26.69 o
   7   1  23       49.41       98.32     36.69 o
  -7   2  23      111.12       66.27     33.40 o
  -6   2  23       75.26       67.34     27.44 o
  -5   2  23       27.40       16.33     23.13 o
  -4   2  23      158.40      134.10     26.71 o
  -3   2  23       47.52       29.54     21.51 o
  -2   2  23       71.48       66.14     28.54 o
  -1   2  23       22.59       10.58     28.88 o
   0   2  23       89.84       54.55     30.85 o
   1   2  23       22.62        9.30     31.56 o
   2   2  23       71.68       70.33     35.12 o
   3   2  23       47.48       44.38     33.61 o
   4   2  23      158.44      145.12     32.41 o
   5   2  23       27.57       58.39     34.46 o
   6   2  23       74.94       57.98     32.52 o
   7   2  23      110.97       72.12     37.70 o
  -7   3  23        2.57       18.74     42.65 o
  -6   3  23       12.13       24.97     33.89 o
  -5   3  23       78.54       88.17     44.03 o
  -4   3  23       70.99       50.73     26.67 o
  -3   3  23       28.28       57.75     32.95 o
  -2   3  23       23.45        1.11     26.23 o
  -1   3  23      226.85      240.98     31.80 o
   0   3  23       98.51       66.07     36.89 o
   1   3  23      226.60      202.42     37.48 o
   2   3  23       23.30        2.64     35.02 o
   3   3  23       28.38       28.02     34.18 o
   4   3  23       71.20       55.81     32.13 o
   5   3  23       78.54       38.98     34.50 o
   6   3  23       12.16       16.96     33.10 o
   7   3  23        2.58       17.97     38.35 o
  -7   4  23      124.71      110.11     42.73 o
  -6   4  23       37.38       53.20     33.23 o
  -5   4  23      111.19       91.81     34.05 o
  -4   4  23       49.07       66.56     32.90 o
  -3   4  23       74.22       73.52     31.74 o
  -2   4  23      208.24      196.75     33.33 o
  -1   4  23       36.00       53.01     33.61 o
   0   4  23       48.73       14.78     34.45 o
   1   4  23       36.03       33.41     36.48 o
   2   4  23      208.04      261.41     39.32 o
   3   4  23       74.29       60.72     35.39 o
   4   4  23       49.11       40.76     61.57 o
   5   4  23      111.56      109.48     36.87 o
   6   4  23       37.28       65.38     38.16 o
   7   4  23      125.00       99.00     31.52 o
  -7   5  23      162.11      226.45     59.41 o
  -6   5  23       35.76        9.50     43.00 o
  -5   5  23       30.99        1.64     44.75 o
  -4   5  23       21.27       18.62     44.66 o
  -3   5  23       42.64       66.01     47.29 o
  -2   5  23      342.82      287.00     53.08 o
  -1   5  23      169.13      176.36     33.89 o
   0   5  23      405.81      379.79     43.97 o
   1   5  23      169.01      173.56     39.46 o
   2   5  23      343.40      302.96     39.54 o
   3   5  23       42.50       -5.51     35.45 o
   4   5  23       21.24       34.11     46.37 o
   5   5  23       31.07       34.59     36.46 o
   6   5  23       35.53       12.88     35.12 o
   7   5  23      161.95      258.84     38.93 o
  -6   6  23      202.13      167.44     41.13 o
  -5   6  23        9.48        3.35     43.95 o
  -4   6  23       63.06       48.81     48.07 o
  -3   6  23      104.12      112.28     49.73 o
  -2   6  23      250.85      236.39     57.08 o
  -1   6  23       55.63       82.67     30.30 o
   0   6  23       25.47       42.24     32.96 o
   1   6  23       55.44       51.77     37.02 o
   2   6  23      251.02      253.56     39.82 o
   3   6  23      104.26       75.59     45.36 o
   4   6  23       63.00       33.03     45.08 o
   5   6  23        9.46       16.95     34.76 o
   6   6  23      202.06      299.04     43.24 o
  -5   7  23      232.99      158.82     42.20 o
  -4   7  23        0.68        7.80     39.64 o
  -3   7  23      100.85       81.45     42.71 o
  -2   7  23       10.76       -6.15     42.53 o
  -1   7  23       94.94       88.44     49.24 o
   0   7  23        1.42        3.47     33.14 o
   1   7  23       94.81       92.78     34.85 o
   2   7  23       10.77      -41.12     41.12 o
   3   7  23      101.16       82.75     47.17 o
   4   7  23        0.70       -7.30     45.13 o
   5   7  23      233.03      205.07     40.54 o
  -5   8  23        7.27      -20.11     43.57 o
  -4   8  23       82.94      101.78     42.93 o
  -3   8  23       66.00       10.70     47.67 o
  -2   8  23      101.45       95.56     48.45 o
  -1   8  23       63.96       -0.81     47.68 o
   0   8  23        0.86      -29.79     32.81 o
   1   8  23       63.88       29.94     40.39 o
   2   8  23      101.37       83.25     43.30 o
   3   8  23       66.06       60.44     46.02 o
   4   8  23       82.91      105.88     48.11 o
   5   8  23        7.32       -9.10     33.06 o
  -4   9  23       11.36       10.83     44.18 o
  -3   9  23       55.11       20.92     47.21 o
  -2   9  23       38.95       47.77     40.97 o
  -1   9  23      165.43      194.02     52.08 o
   0   9  23       52.75       57.37     64.63 o
   1   9  23      165.35      218.16     39.38 o
   2   9  23       39.09       41.33     37.50 o
   3   9  23       55.50       66.20     39.62 o
   4   9  23       11.40      -20.63     37.11 o
  -2  10  23       36.33       99.79     45.98 o
  -1  10  23        2.20       -1.34     59.06 o
   0  10  23      275.91      323.35     76.72 o
   1  10  23        2.21        4.20     34.18 o
   2  10  23       36.22       74.31     45.32 o
   0   0  24     1737.38     1724.51     65.53 o
   1   0  24      798.41      772.57     38.08 o
   2   0  24      343.68      348.14     33.38 o
   3   0  24        9.11       -5.15     28.17 o
   4   0  24       85.45       42.32     27.84 o
   5   0  24       21.29        2.24     30.64 o
   6   0  24        0.38        9.40     34.43 o
   7   0  24        3.22       10.20     34.01 o
  -7   1  24       19.86       47.17     32.94 o
  -6   1  24       44.85       10.04     35.24 o
  -5   1  24       69.74       47.32     24.97 o
  -4   1  24        1.78       10.11     26.00 o
  -3   1  24      117.41      122.80     29.26 o
  -2   1  24       30.06       35.91     29.27 o
  -1   1  24      119.27      125.53     31.98 o
   0   1  24       26.83        5.70     32.03 o
   1   1  24      119.26      101.51     32.30 o
   2   1  24       29.95       34.33     30.71 o
   3   1  24      117.74      113.13     29.31 o
   4   1  24        1.76       19.95     25.34 o
   5   1  24       70.04       90.40     34.58 o
   6   1  24       44.84       71.19     31.46 o
   7   1  24       19.91       39.48     37.39 o
  -7   2  24       39.60       58.00     43.89 o
  -6   2  24       94.69       91.30     77.67 o
  -5   2  24       53.10       48.81     23.58 o
  -4   2  24       70.58       76.71     27.33 o
  -3   2  24      176.67      186.63     23.87 o
  -2   2  24       65.19       50.35     28.51 o
  -1   2  24      209.02      201.78     32.98 o
   0   2  24       29.88       28.75     32.27 o
   1   2  24      208.55      193.44     33.62 o
   2   2  24       65.14       59.14     34.95 o
   3   2  24      176.71      153.16     36.09 o
   4   2  24       70.63       74.15     31.90 o
   5   2  24       52.87       58.31     30.79 o
   6   2  24       95.02       79.86     31.61 o
   7   2  24       39.56       93.96     38.34 o
  -7   3  24      115.09       59.67     43.92 o
  -6   3  24       80.39       49.52     31.74 o
  -5   3  24       31.92       23.02     35.02 o
  -4   3  24       30.87       27.89     26.59 o
  -3   3  24        2.32        6.17     33.76 o
  -2   3  24      220.64      211.38     29.84 o
  -1   3  24        7.80       17.22     28.91 o
   0   3  24        8.92        9.10     34.52 o
   1   3  24        7.80        1.17     35.76 o
   2   3  24      220.74      170.94     37.43 o
   3   3  24        2.39       -9.26     32.43 o
   4   3  24       30.89       41.37     33.32 o
   5   3  24       31.83       22.42     33.20 o
   6   3  24       80.60      126.81     34.15 o
   7   3  24      114.94       94.74     36.91 o
  -6   4  24       80.67       75.61     46.18 o
  -5   4  24      121.32       92.06     31.71 o
  -4   4  24        8.23        4.83     32.38 o
  -3   4  24       15.46       -6.95     45.76 o
  -2   4  24       50.01       87.70     31.29 o
  -1   4  24      467.41      468.23     39.77 o
   0   4  24       19.54       22.02     36.06 o
   1   4  24      467.70      462.94     41.27 o
   2   4  24       49.69       85.65     35.84 o
   3   4  24       15.47       12.06     36.93 o
   4   4  24        8.25       -4.33     45.13 o
   5   4  24      121.42      102.35     38.42 o
   6   4  24       80.41      103.08     35.78 o
  -6   5  24       47.19       59.55     39.41 o
  -5   5  24        3.35        8.24     39.66 o
  -4   5  24        8.82       38.10     60.54 o
  -3   5  24      103.74      113.22     50.22 o
  -2   5  24      126.17      166.79     49.72 o
  -1   5  24      106.61      107.07     34.63 o
   0   5  24      156.36      166.13     37.72 o
   1   5  24      107.01      140.33     36.93 o
   2   5  24      126.14      143.77     35.45 o
   3   5  24      103.78      108.40     37.30 o
   4   5  24        8.82       -2.36     45.71 o
   5   5  24        3.33        7.44     37.92 o
   6   5  24       47.27       73.34     39.37 o
  -6   6  24      168.36      173.98     45.90 o
  -5   6  24        9.95       -7.65     45.35 o
  -4   6  24       19.96       18.37     46.91 o
  -3   6  24       46.75       65.26     46.91 o
  -2   6  24       92.21       74.27     45.92 o
  -1   6  24       29.84       27.47     31.20 o
   0   6  24       46.76       31.21     35.18 o
   1   6  24       29.80       56.80     36.38 o
   2   6  24       92.36       81.98     36.15 o
   3   6  24       46.81       50.57     44.12 o
   4   6  24       20.08       41.92     46.91 o
   5   6  24        9.97        8.04     35.82 o
   6   6  24      168.32      169.89     39.27 o
  -5   7  24        5.36      -39.41     39.41 o
  -4   7  24       48.84       84.24     45.44 o
  -3   7  24        5.25        2.53     44.43 o
  -2   7  24       86.12       10.37     50.37 o
  -1   7  24       50.43       65.34     45.83 o
   0   7  24        0.34        1.93     33.61 o
   1   7  24       50.12       53.26     34.29 o
   2   7  24       86.14       49.68     42.09 o
   3   7  24        5.18       15.15     45.87 o
   4   7  24       48.96       80.60     48.50 o
   5   7  24        5.41       -3.28     35.99 o
  -4   8  24        9.31        0.28     45.26 o
  -3   8  24       23.93       13.19     40.75 o
  -2   8  24        5.72        4.33     51.08 o
  -1   8  24       31.58       46.50     43.94 o
   0   8  24        0.77       13.40     33.29 o
   1   8  24       31.48       73.49     41.94 o
   2   8  24        5.68      -28.31     38.80 o
   3   8  24       23.88        2.69     49.53 o
   4   8  24        9.35       10.31     46.95 o
  -3   9  24       63.80       40.14     42.99 o
  -2   9  24        0.82       73.59     49.01 o
  -1   9  24       16.01        0.66     49.86 o
   0   9  24       35.54       -9.12     72.70 o
   1   9  24       16.16       24.49     40.89 o
   2   9  24        0.80      -39.51     46.04 o
   3   9  24       63.53       33.60     41.81 o
   1   0  25        9.15        0.44     30.31 o
   2   0  25      941.11      907.43     39.97 o
   3   0  25        0.32       -2.02     28.78 o
   4   0  25        2.85       11.80     25.98 o
   5   0  25       28.50       45.25     31.54 o
   6   0  25        5.01       18.65     35.29 o
   7   0  25        7.20      -33.49     34.32 o
  -7   1  25      114.38      125.29     47.44 o
  -6   1  25        5.81       10.38     32.10 o
  -5   1  25       29.21       23.44     24.32 o
  -4   1  25      134.94      136.04     28.61 o
  -3   1  25       61.37       52.19     28.39 o
  -2   1  25       28.00       54.00     30.33 o
  -1   1  25       95.42       87.89     32.42 o
   0   1  25        4.21       15.65     31.46 o
   1   1  25       95.78      101.86     31.97 o
   2   1  25       27.93       43.78     31.46 o
   3   1  25       61.29       23.98     31.24 o
   4   1  25      135.22      162.68     29.22 o
   5   1  25       29.43      -11.02     32.08 o
   6   1  25        5.80       27.45     37.20 o
   7   1  25      114.17      105.41     36.16 o
  -6   2  25        8.19       13.00     45.81 o
  -5   2  25       24.03       40.99     35.21 o
  -4   2  25       91.37      116.65     25.77 o
  -3   2  25       48.75       32.57     26.58 o
  -2   2  25        8.03       21.29     28.88 o
  -1   2  25       52.83       47.89     30.14 o
   0   2  25        2.83       17.46     27.96 o
   1   2  25       52.92       64.53     32.29 o
   2   2  25        8.01       34.50     35.26 o
   3   2  25       48.93       61.57     34.21 o
   4   2  25       91.13       81.65     33.00 o
   5   2  25       24.06       48.63     33.12 o
   6   2  25        8.13       13.14     32.33 o
  -6   3  25       51.68       67.78     37.48 o
  -5   3  25       15.49        7.46     33.92 o
  -4   3  25       92.22       76.91     28.99 o
  -3   3  25        3.20       -2.07     32.53 o
  -2   3  25       84.83       75.62     29.22 o
  -1   3  25        1.16      -19.15     28.49 o
   0   3  25        3.79       -9.08     35.18 o
   1   3  25        1.17       -4.66     34.70 o
   2   3  25       84.68       87.54     34.52 o
   3   3  25        3.20       14.54     35.91 o
   4   3  25       92.41      111.14     37.69 o
   5   3  25       15.73       16.57     34.71 o
   6   3  25       51.60       25.63     36.94 o
  -6   4  25        3.85       40.03     46.65 o
  -5   4  25       21.62       31.43     44.59 o
  -4   4  25       24.46       48.95     46.18 o
  -3   4  25       24.37       17.63     47.40 o
  -2   4  25      142.82       78.73     44.65 o
  -1   4  25       73.71       59.60     33.82 o
   0   4  25       48.61       32.59     33.71 o
   1   4  25       73.42       51.28     36.04 o
   2   4  25      142.85      144.86     40.02 o
   3   4  25       24.47       29.24     37.45 o
   4   4  25       24.62       43.03     39.87 o
   5   4  25       21.65       47.80     36.28 o
   6   4  25        3.87       17.81     36.70 o
  -5   5  25       12.60       24.51     40.19 o
  -4   5  25       14.85      -12.99     46.71 o
  -3   5  25      148.36      130.90     51.54 o
  -2   5  25       85.70       61.69     43.16 o
  -1   5  25       48.41       31.81     31.65 o
   0   5  25       38.06       75.12     34.17 o
   1   5  25       48.42       40.44     37.02 o
   2   5  25       85.92       85.03     37.98 o
   3   5  25      148.43      134.53     37.03 o
   4   5  25       14.81       32.27     41.39 o
   5   5  25       12.52        9.03     38.57 o
  -5   6  25      151.02      242.16     50.76 o
  -4   6  25       66.19       35.13     41.65 o
  -3   6  25       68.29       76.30     42.58 o
  -2   6  25       45.05       52.67     50.96 o
  -1   6  25      369.37      429.89     53.50 o
   0   6  25       17.27       52.86     36.24 o
   1   6  25      369.00      356.56     38.58 o
   2   6  25       45.12       62.73     34.37 o
   3   6  25       68.59       60.04     45.12 o
   4   6  25       66.08       57.29     46.19 o
   5   6  25      151.02      195.22     46.14 o
  -4   7  25      148.63      283.00     57.42 o
  -3   7  25      119.85      154.01     50.57 o
  -2   7  25       86.89       72.81     46.33 o
  -1   7  25       69.84       66.84     46.98 o
   0   7  25        8.39       43.14     34.00 o
   1   7  25       69.82       48.41     36.59 o
   2   7  25       86.72      100.13     48.28 o
   3   7  25      119.69      128.50     49.48 o
   4   7  25      148.82      217.66     48.42 o
  -3   8  25      115.63      105.78     49.78 o
  -2   8  25      109.03      108.52     49.40 o
  -1   8  25       38.63       96.90     47.64 o
   0   8  25       26.96       28.88     41.81 o
   1   8  25       38.60       26.79     56.72 o
   2   8  25      109.25      155.50     47.23 o
   3   8  25      115.82      115.91     54.38 o
  -1   9  25        0.27       -9.24     42.26 o
   0   9  25      110.03       84.22     70.27 o
   1   9  25        0.28       76.36     37.61 o
   0   0  26      189.85      202.59     44.29 o
   1   0  26      601.10      636.92     38.38 o
   2   0  26      169.80      178.33     32.53 o
   3   0  26      220.23      261.92     31.23 o
   4   0  26        0.46       -6.87     29.18 o
   5   0  26        0.43       11.25     30.81 o
   6   0  26        6.71       -6.79     36.99 o
  -6   1  26        0.48       -1.15     30.96 o
  -5   1  26      168.71      143.32     25.03 o
  -4   1  26      190.80      128.53     27.27 o
  -3   1  26        0.05       16.25     28.25 o
  -2   1  26      221.13      250.35     33.21 o
  -1   1  26      113.66      120.24     32.28 o
   0   1  26       83.46       91.25     30.72 o
   1   1  26      113.90      141.68     33.17 o
   2   1  26      220.25      219.18     30.43 o
   3   1  26        0.05      -13.54     32.29 o
   4   1  26      191.03      267.89     43.02 o
   5   1  26      168.66      185.76     35.28 o
   6   1  26        0.48       12.07     35.41 o
  -6   2  26      109.45      109.37     46.53 o
  -5   2  26       19.49       56.25     38.66 o
  -4   2  26        4.37      -10.67     31.30 o
  -3   2  26        6.98       26.48     33.39 o
  -2   2  26       82.17       66.96     29.68 o
  -1   2  26       28.29       25.22     30.76 o
   0   2  26      150.76      127.36     32.18 o
   1   2  26       28.12       22.44     30.58 o
   2   2  26       82.16       71.26     35.09 o
   3   2  26        6.93       -2.42     34.25 o
   4   2  26        4.38       17.69     31.73 o
   5   2  26       19.48        4.49     32.64 o
   6   2  26      109.36      153.07     33.34 o
  -6   3  26      104.89       97.46     37.28 o
  -5   3  26       47.38       93.84     37.44 o
  -4   3  26       48.25       75.88     28.62 o
  -3   3  26       49.77       48.37     36.68 o
  -2   3  26       85.12       83.82     28.48 o
  -1   3  26      108.61       87.00     30.49 o
   0   3  26       42.90       36.32     37.50 o
   1   3  26      108.69      126.55     36.97 o
   2   3  26       84.91       89.91     35.83 o
   3   3  26       49.68       58.42     33.15 o
   4   3  26       48.16       25.99     33.82 o
   5   3  26       47.55       71.59     37.83 o
   6   3  26      104.88       96.57     34.45 o
  -5   4  26        1.58       27.57     47.70 o
  -4   4  26       12.98       70.41     49.92 o
  -3   4  26       12.32       43.26     48.85 o
  -2   4  26      115.37      139.39     46.98 o
  -1   4  26      146.97      157.49     34.96 o
   0   4  26       10.89       19.55     36.03 o
   1   4  26      146.95      182.31     35.65 o
   2   4  26      115.07      127.51     37.54 o
   3   4  26       12.35       15.11     34.10 o
   4   4  26       12.93       19.63     44.29 o
   5   4  26        1.56       39.80     32.64 o
  -5   5  26       19.65       28.05     43.95 o
  -4   5  26        0.89       -9.68     48.64 o
  -3   5  26       69.51      108.46     50.99 o
  -2   5  26        3.27      -18.70     47.19 o
  -1   5  26       55.12       35.85     33.91 o
   0   5  26       10.91        4.24     35.30 o
   1   5  26       54.72       43.85     36.52 o
   2   5  26        3.30      -17.36     35.40 o
   3   5  26       69.35       55.40     35.36 o
   4   5  26        0.87        8.32     40.43 o
   5   5  26       19.64       -5.29     36.14 o
  -4   6  26       21.58      -26.36     41.91 o
  -3   6  26       14.41       10.65     47.30 o
  -2   6  26       47.40       39.15     49.96 o
  -1   6  26       18.56       -8.01     51.86 o
   0   6  26        0.72       -3.70     35.25 o
   1   6  26       18.74       17.84     36.18 o
   2   6  26       47.46       74.47     36.85 o
   3   6  26       14.28       41.00     46.07 o
   4   6  26       21.77        4.85     46.75 o
  -3   7  26       88.62      103.93     49.25 o
  -2   7  26       30.79      -39.89     51.82 o
  -1   7  26       67.02      101.47     51.77 o
   0   7  26        3.07      -12.77     34.14 o
   1   7  26       66.80       74.02     38.41 o
   2   7  26       30.74       40.26     47.97 o
   3   7  26       88.76       66.30     45.17 o
  -2   8  26       27.67      108.80     68.77 o
  -1   8  26        2.03       -3.92     46.13 o
   0   8  26       64.38       90.65     49.44 o
   1   8  26        2.07        5.29     35.88 o
   2   8  26       27.65        9.17     49.38 o
   1   0  27        0.74       17.81     30.44 o
   2   0  27       74.35       91.89     31.23 o
   3   0  27        1.02        5.20     28.64 o
   4   0  27       54.04       89.93     34.44 o
   5   0  27       73.75       72.93     31.38 o
  -5   1  27       15.09       57.59     44.88 o
  -4   1  27       13.69       29.38     27.12 o
  -3   1  27       23.47       33.85     35.79 o
  -2   1  27      300.17      369.13     33.80 o
  -1   1  27       15.93       16.14     30.07 o
   0   1  27       11.22       28.93     28.91 o
   1   1  27       15.91       16.45     28.36 o
   2   1  27      300.40      328.03     35.61 o
   3   1  27       23.46       21.28     30.65 o
   4   1  27       13.73        8.92     33.40 o
   5   1  27       15.07        0.16     31.28 o
  -5   2  27       44.26       41.14     38.23 o
  -4   2  27        5.62      -22.72     33.90 o
  -3   2  27       32.70       30.32     34.32 o
  -2   2  27       63.78       54.54     28.37 o
  -1   2  27       87.64       71.36     31.06 o
   0   2  27        2.86       -6.06     30.24 o
   1   2  27       87.83       63.07     31.57 o
   2   2  27       63.80       78.93     34.68 o
   3   2  27       32.76       41.47     33.35 o
   4   2  27        5.69       15.96     27.33 o
   5   2  27       44.43       39.73     34.04 o
  -5   3  27       26.85       37.36     34.80 o
  -4   3  27       65.77       62.26     34.40 o
  -3   3  27       11.48        6.19     32.91 o
  -2   3  27       94.33      103.11     38.24 o
  -1   3  27        6.89       40.58     29.22 o
   0   3  27      111.04      111.27     34.26 o
   1   3  27        6.87        5.75     35.66 o
   2   3  27       94.62       88.81     35.18 o
   3   3  27       11.47       46.63     36.21 o
   4   3  27       65.71       92.80     34.20 o
   5   3  27       26.90       38.04     30.74 o
  -5   4  27       29.55       48.63     45.62 o
  -4   4  27       19.49       32.69     50.07 o
  -3   4  27       19.13        3.53     50.13 o
  -2   4  27        5.61        7.18     51.74 o
  -1   4  27       22.91       47.21     35.07 o
   0   4  27        5.35      -16.65     34.12 o
   1   4  27       22.89       12.74     38.69 o
   2   4  27        5.64       11.95     35.77 o
   3   4  27       19.19       14.94     37.03 o
   4   4  27       19.55       -3.03     47.10 o
   5   4  27       29.77       28.77     32.46 o
  -4   5  27       49.21       88.87     52.03 o
  -3   5  27       27.53       47.84     44.04 o
  -2   5  27       80.44       34.28     51.26 o
  -1   5  27        6.08       15.42     48.45 o
   0   5  27        1.46       -3.05     32.49 o
   1   5  27        6.10      -12.46     35.69 o
   2   5  27       80.51       95.71     34.07 o
   3   5  27       27.38       30.45     37.11 o
   4   5  27       49.06       37.20     53.23 o
  -3   6  27      172.99      154.73     48.88 o
  -2   6  27       92.30      139.14     44.25 o
  -1   6  27        1.40       24.39     45.90 o
   0   6  27       11.25        7.66     35.20 o
   1   6  27        1.41       -0.22     35.70 o
   2   6  27       92.08       97.12     39.33 o
   3   6  27      172.70      185.87     44.37 o
  -2   7  27      110.87      190.17     48.45 o
  -1   7  27       25.77       26.59     49.75 o
   0   7  27        0.00      -21.25     50.08 o
   1   7  27       25.76       31.39     34.15 o
   2   7  27      111.13      177.79     50.96 o
   0   0  28      402.83      415.50     52.96 o
   1   0  28      151.52      107.40     31.17 o
   2   0  28      268.25      279.49     34.59 o
   3   0  28       20.81       55.47     38.05 o
   4   0  28      369.87      400.48     39.08 o
   5   0  28       43.35       33.33     31.35 o
  -5   1  28       17.39        4.55     45.58 o
  -4   1  28        1.56       20.71     31.89 o
  -3   1  28      131.85      123.02     36.49 o
  -2   1  28      158.98      149.75     30.59 o
  -1   1  28       16.73       47.03     30.47 o
   0   1  28       24.43        6.19     30.31 o
   1   1  28       16.79       34.06     31.27 o
   2   1  28      158.49      133.28     33.96 o
   3   1  28      131.67      130.61     35.57 o
   4   1  28        1.52       25.08     33.04 o
   5   1  28       17.44       37.38     30.28 o
  -4   2  28      165.78      129.63     35.03 o
  -3   2  28       13.23       28.92     33.51 o
  -2   2  28       32.34       17.87     29.14 o
  -1   2  28       16.19      -10.21     30.05 o
   0   2  28      109.80      112.43     33.57 o
   1   2  28       16.12       43.65     32.01 o
   2   2  28       32.44       40.34     36.58 o
   3   2  28       13.10       -3.73     34.96 o
   4   2  28      165.65      161.65     37.31 o
  -4   3  28       39.33       57.91     34.55 o
  -3   3  28       24.34       47.34     37.01 o
  -2   3  28      113.02       74.71     40.52 o
  -1   3  28       61.11       75.54     37.78 o
   0   3  28      130.71      142.11     38.23 o
   1   3  28       60.92       74.38     34.91 o
   2   3  28      112.58      104.84     36.97 o
   3   3  28       24.35       26.58     33.62 o
   4   3  28       39.30       24.77     31.93 o
  -4   4  28       35.85       53.63     44.07 o
  -3   4  28       36.53       99.30     53.29 o
  -2   4  28      193.62      159.55     54.31 o
  -1   4  28      115.34      101.48     34.44 o
   0   4  28       20.79       -5.71     35.25 o
   1   4  28      114.88      114.64     34.11 o
   2   4  28      193.14      149.65     39.39 o
   3   4  28       36.45       75.96     35.73 o
   4   4  28       35.82       60.61     38.32 o
  -3   5  28        2.01      -14.80     44.99 o
  -2   5  28        4.46       12.62     45.78 o
  -1   5  28      143.34      165.14     49.71 o
   0   5  28       66.33       80.42     37.20 o
   1   5  28      143.43      142.50     38.98 o
   2   5  28        4.41       18.50     37.04 o
   3   5  28        2.04       57.65     46.76 o
  -2   6  28       41.22       46.25     50.14 o
  -1   6  28       62.77       54.68     47.57 o
   0   6  28      154.60      141.32     33.58 o
   1   6  28       62.54       73.63     37.05 o
   2   6  28       41.14       30.13     36.94 o
   1   0  29       30.43       44.01     29.89 o
   2   0  29       80.17       72.58     30.44 o
   3   0  29       62.87       35.78     36.36 o
   4   0  29        4.21        9.61     29.46 o
  -4   1  29       26.18       40.38     30.01 o
  -3   1  29        5.67       37.91     38.53 o
  -2   1  29       63.34       49.97     31.47 o
  -1   1  29       20.78       33.18     30.66 o
   0   1  29       43.82       33.46     30.08 o
   1   1  29       20.90       51.55     32.72 o
   2   1  29       63.39       56.97     32.22 o
   3   1  29        5.67       23.59     33.03 o
   4   1  29       26.19       44.22     32.85 o
  -4   2  29       20.27       22.94     34.31 o
  -3   2  29       18.63       17.60     37.85 o
  -2   2  29       36.18       17.68     39.13 o
  -1   2  29       50.20       56.44     29.92 o
   0   2  29        0.00       19.37     31.12 o
   1   2  29       50.23        6.86     38.79 o
   2   2  29       36.26       63.02     34.02 o
   3   2  29       18.66        2.47     33.18 o
   4   2  29       20.33       -3.42     29.82 o
  -3   3  29        4.18      -16.43     36.21 o
  -2   3  29       45.57       55.17     52.85 o
  -1   3  29       15.85        5.38     33.32 o
   0   3  29        0.08        6.54     36.42 o
   1   3  29       15.82       52.01     37.18 o
   2   3  29       45.55       54.62     36.85 o
   3   3  29        4.22      -28.37     36.19 o
  -3   4  29       51.54       98.68     49.40 o
  -2   4  29       18.63       30.38     48.78 o
  -1   4  29       15.70       18.39     47.19 o
   0   4  29       70.30      133.29     37.30 o
   1   4  29       15.76       48.61     39.55 o
   2   4  29       18.79       -1.33     35.44 o
   3   4  29       51.37      113.32     36.69 o
  -1   5  29        0.25       44.73     46.73 o
   0   5  29       17.43       21.70     33.38 o
   1   5  29        0.25      -34.38     37.14 o
   0   0  30      127.62       89.42     47.75 o
   1   0  30        1.00       43.18     31.14 o
   2   0  30        4.87        2.11     30.66 o
   3   0  30       66.70      104.03     39.11 o
  -3   1  30       95.99      104.50     39.81 o
  -2   1  30      127.36      168.27     42.76 o
  -1   1  30       79.15       73.99     32.02 o
   0   1  30       80.15       79.12     32.08 o
   1   1  30       79.41      112.99     33.19 o
   2   1  30      127.12      169.69     34.32 o
   3   1  30       95.70       82.04     43.49 o
  -2   2  30       99.10      108.53     41.78 o
  -1   2  30       43.79       85.35     30.68 o
   0   2  30       50.49       88.43     33.68 o
   1   2  30       43.78       23.81     37.33 o
   2   2  30       98.85      107.96     37.97 o
  -2   3  30      149.30      189.56     51.21 o
  -1   3  30      148.55      113.67     34.23 o
   0   3  30        9.98       11.82     36.77 o
   1   3  30      148.31      113.86     40.05 o
   2   3  30      149.27      167.60     44.85 o
   0   4  30      134.00      152.48     39.13 o
   1   0  31       10.26       -1.28     31.65 o
   0   1  31       18.00       36.32     30.23 o
 
